# Supplementary material for: Exploring the potential of predicted miRNAs on the genes involved in the expansion of hematopoietic stem cells
Source: Sci Rep. 2024 Jul 5;14:15551. doi: 10.1038/s41598-024-66614-9 (PMC11226654; doi:10.1038/s41598-024-66614-9)
Supplement: Supplementary file 1 — Supplementary Information 1. [file 41598_2024_66614_MOESM1_ESM.xlsx]

## Sheet: Sheet1
Supplement 1:"Studies evaluated in StemChecker database related to hematopoietic stem cells"
Study_1			Study_2			Study_3			Study_4
Name	Hs_HSC/MSC/NSC_Huang		Name	Hs_HSC_Huang		Name	Hs_HSC_Novershtern		Name	Hs_HSC_Toren
Derivation	Expression Profiles		Derivation	Expression Profiles		Derivation	Expression Profiles		Derivation	Expression Profiles
Stem Cell Type	HSC/MSC/NSC		Stem Cell Type	HSC		Stem Cell Type	HSC		Stem Cell Type	HSC
Organism	Homo sapiens		Organism	Homo sapiens		Organism	Homo sapiens		Organism	Homo sapiens
Sample	Human CD133+ stem cells; data sets comprised CD34+ HSCs (GSM51391 to GSM51408 from GEO GSE2666), hematopoietic cells (GEO GSE1140); Human Bone marrow MSCs; hNSCs		Sample	Human CD133+ stem cells; data sets comprised CD34+ Hematopoyetic Stem Cells (HSCs) (GSM51391 to GSM51408 from GEO GSE2666), HSCs (GEO GSE1140); Human primary microvascular endothelial cells (MVECs); peripheral blood mononuclear cells (PBMCs)		Sample	It were defined 38 distinct hematopoietic cell states based on cell surface marker expression, representing hematopoietic stem and progenitor cells, terminally differentiated cells, and intermediate states.		Sample	hHSC CD133+ and CD133- ; The analysis focused on expressed genes that are enriched in CB and PB CD133+ cells compared with CD133- cells. CD133 expressing cells represent the stem cell–enriched population, and the CD133-negative cells represent the differentiated cells at various stages
Summary	Meta-analysis identified human genes differentially expressed that are common between the Hematopoietic Stem Cells (HSCs), Neural Stem Cells (NSCs), and Mesenchymal Stem Cells (MSCs).		Summary	Meta-analysis identified human genes overexpressed in CD133 Hematopoietic Stem Cells (HSCs) compared to human primary microvascular endothelial cells (MVECs) and peripheral blood mononuclear cells (PBMCs).		Summary	Microarray analysis identified human genes differentially expressed in Hematopoietic Stem Cells (HSC) compared to 37 samples of cells in different hematopoietic cell states.		Summary	Microarray analysis identified human genes up-regulated in CD133+ CB and PB cells compared to CD133- CB and PB cells.
Details	Meta-analysis of gene expression microarray datasets to obtain genes involved in stemness in human cord blood CD133 Hematopoietic Stem Cells (HSCs), human Neural Stem Cells (NSCs), and human bone marrow Mesenchymal Stem Cells (MSCs). The gene expression profiles of all collected cell types were implemented at least in triplicate by using the Affymetrix HGU133 Plus 2.0 whole-genome chip. Genes dif…		Details	Meta-analysis of gene expression microarray datasets to obtain genes involved in stemness in cord blood CD133 Hematopoietic Stem Cells (HSCs). To extract HSC-enriched genes, it was used 57 Affymetrix U133A array data produced by the authors or from publicly accessible array databases. This data was then compared with microarray datasets from peripheral blood mononuclear cells (PBMCs) and primary …		Details	HSC signatures were calculated using a parametric two-tailed Student's t test, comparing for each gene its mean expression in the lineage with its mean expression across all other samples. The test rejects the null hypothesis if the means are not equal. The t test score was controlled for multiple hypothesis using a Bonferroni correction (corrected p < 0.05).		Details	Gene expression profile of enriched Hematopoietic Stem Cells (HSCs) from both umbilical cord blood (CB) and mobilized peripheral blood (PB) cells expressing CD133. Briefly, mononuclear (CB or PB) cells were incubated with anti-CD133+ MicroBeads and with FcR-blocking antibody for 30 minutes at 4°C. The cells were then washed and applied to a positive selection on Macs column placed in a magnetic f…
Experimental Platform	Affymetrix TM HG-U133 plus 2.0		Experimental Platform	Affymetrix TM HG-U133 plus 2.0; Affymetrix U133A		Experimental Platform	Affymetrix GeneChip HT-HG_U133A Early Access Array		Experimental Platform	Affymetrix Human Hu133A
Number of Genes	114		Number of Genes	94		Number of Genes	854		Number of Genes	106
Pubmed Id	18308945		Pubmed Id	18308945		Pubmed Id	21241896		Pubmed Id	16140871
Publication Title	Functional network reconstruction reveals somatic stemness genetic maps and dedifferentiation-like transcriptome reprogramming induced by GATA2.		Publication Title	Functional network reconstruction reveals somatic stemness genetic maps and dedifferentiation-like transcriptome reprogramming induced by GATA2.		Publication Title	Densely Interconnected Transcriptional Circuits Control Cell States in Human Hematopoiesis		Publication Title	CD133-positive hematopoietic stem cell stemness genes contain many genes mutated or abnormally expressed in leukemia.
Publication Abstract	Somatic stem cell transplantation holds great promise in regenerative medicine. The best-characterized adult stem cells are mesenchymal stem cells (MSCs), neural stem cells (NSCs), and CD133(+) hematopoietic stem cells (HSCs). The applications of HSCs are hampered since these cells are difficult to maintain in an undifferentiated state in vitro. Understanding genes responsible for stem cell prope…					Publication Abstract	Though many individual transcription factors are known to regulate hematopoietic differentiation, major aspects of the global architecture of hematopoiesis remain unknown. Here, we profiled gene expression in 38 distinct purified populations of human hematopoietic cells and used probabilistic models of gene expression and analysis of cis-elements in gene promoters to decipher the general organiza…		Publication Abstract	Affymetrix human Hu133A oligonucleotide arrays were used to study the expression profile of CD133+ cord blood (CB) and peripheral blood (PB) using CD133 cell-surface marker. An unsupervised hierarchical clustering of 14,025 valid probe sets showed a clear distinction between the CD133+ cells representing the hematopoietic stem cell (HSC) population and CD133-differentiated cells. Two hundred fort…
Source	Huang TS et al. Functional network reconstruction reveals somatic stemness genetic maps and dedifferentiation-like transcriptome reprogramming induced by GATA2. Stem Cells. 2008 May;26(5):1186-201 Table 4					Source	Novershtern N et al., (2011) Densely Interconnected Transcriptional Circuits Control Cell States in Human Hematopoiesis, Cell, Volume 144, Issue 2, Pages 296-309, ISSN 0092-8674, http://dx.doi.org/10.1016/j.cell.2011.01.004.		Source	Toren A et al. CD133-positive hematopoietic stem cell stemness genes contain many genes mutated or abnormally expressed in leukemia.Stem Cells. 2005 Sep;23(8):1142-53. Table 1
Genes			Genes			Genes			Genes
	ACY1			ABCA13			AAR2			ADAM28
	AHI1			AGBL3			AASS			AKR1C3
	AIG1			ANGPT1			ABCC1			ALDH1A1
	ALDH18A1			ANKRD10			ABCG1			ANGPT1
	ANGPT1			ANKRD28			ABHD10			ANKRD6
	ANKRD10			AREG			ACACA			ARHGAP22
	ATP2C1			ATP8B4			ACADM			ATP9A
	B3GALNT1			B4GALT6			ACN9			B4GALT6
	BAALC			BAALC			ACOT13			BAALC
	BBX			BEND4			ACP6			BSPRY
	BEX1			BSPRY			ACTR8			BTBD3
	BIVM			C1QTNF4			ADA			CACNB2
	CCDC34			CD34			ADCY3			CCNB1IP1
	CD200			CDCA7			ADH5			CD34
	CEP70			CDK6			ADO			CLGN
	CHCHD3			CHRDL1			ADPRM			CPA3
	CLGN			CHST13			AER61			CRHBP
	CMTM4			COL24A1			AGPS			CRYGD
	CRISPLD1			CPXM1			AHCY			DDAH2
	CUTA			CRHBP			AHCYL2			DEPTOR
	CXXC5			CRISPLD1			AK2			DNMT3B
	DCC1			DDX17			AKR1A1			DPPA4
	DHFR			DEPTOR			AKR1C3			DPYSL3
	DPY19L3			DLK1			AKR7A2			DSG2
	DRIM			DNMT3B			ALCAM			EFHC1
	DUT			DPPA4			ALDH18A1			EGFL7
	DVL3			DPY19L2			ALDH1A1			EHD2
	EFCAB2			DSG2			ALDH7A1			ERG
	EFHA2			ETV6			ALG3			EXTL2
	EHBP1			FAM65C			ALG9			F2RL1
	EIF4E			FLJ13197			AMACR			FANCL
	ELN			FLJ38379			ANAPC13			FBN1
	EPDR1			FLT3			ANGEL1			FHL1
	EPM2AIP1			GATA2			ANGPT1			FLJ13197
	FAM98A			GNA15			ANKMY2			FLT3
	FZD7			GPR126			ANKRD15			FSTL1
	GOLGB1			GUCY1A3			ANKRD28			GATA2
	GOPC			HBG1			ANKRD46			GNAI1
	GPAM			HLF			ANKRD6			GUCY1A3
	GPR125			HOXA9			ANKS1A			HLF
	GSTA4			HTR1F			AP4M1			HMGA2
	GSTM1			IGLL1			APEX1			HOXA10
	GTF2H2			ITGA9			APIP			HOXA5
	HELLS			KIAA0125			APTX			HOXA9
	HSPD1			KIT			AREG			HSPB1
	IFT81			LAPTM4B			ARHGAP22			IGLL1
	KDM5B			LMO2			ARHGAP29			IL12RB2
	LAPTM4B			LUC7L2			ARHGAP33			IL18
	LDOC1L			MAP7			ARHGAP5			IMPDH2
	LGALS3BP			MBOAT1			ARHGEF17			ISYNA1
	LOC81691			MCTP2			ARL2			ITM2C
	LRP6			MEIS1			ARL3			KDELC1
	LRRC16			MEST			ARMCX1			KIAA0125
	MAGED4			METTL3			ARNTL2			KIAA1305
	MBOAT2			MLLT3			ASAP2			KIT
	MEIS1			MPL			ASB13			KRT18
	MEST			MPO			ASB9			LAPTM4B
	MNS1			MPPED2			ASPH			LOC81691
	MUT			MSI2			ATP1B1			MAP7
	NAP1L3			MSRB3			ATP2C1			MDK
	NAP1L5			MYB			ATP5G2			ME3
	NDN			MYCN			ATP5SL			MECOM
	NEK1			MYO5C			ATP6V0A2			MEIS1
	NENF			NAP1L3			ATP7B			MEST
	NRIP1			NPR3			ATP8B4			MGC4655
	NUCKS1			NPR3			ATP9A			MLLT3
	OBSL1			P2RY1			ATXN10			MPL
	PAICS			PAN3			ATXN7L3B			MYB
	PAPSS1			PDE1A			AVEN			MYCN
	PBX1			PDZD2			B3GNT1			MYH10
	PDE1A			PGDS			B3GNT2			MYO5C
	PHGDH			PPM1H			B4GALT6			NAP1L3
	PHYH			PROM1			BAALC			NDN
	PIGF			PTPRD			BACE1			NGFRAP1
	PKD2			RAPGEF2			BAHCC1			NPDC1
	PKP4			RRAGD			BBS10			NPR3
	PLEKHA5			SAMD13			BCAT1			NPTX2
	PNN			SCD5			BCKDHB			NREP
	PPIL4			SCN3A			BCL11A			NRIP1
	PRDM16			SLC22A16			BCL2L2			NUDT11
	PTPN11			SLC25A27			BCL9			PAWR
	RAB7B			SLC2A5			BCORL1			PGDS
	RANBP5			SLITRK4			BEX1			PHF16
	RBBP8			SOCS2			BEX4			PKD2
	RHOBTB3			SPINK2			BHLHB9			PLCB4
	RNF12			SSBP2			BICD1			PLOD2
	ROBO1			STARD9			BLMH			PLS3
	SEH1L			STT3B			BSPRY			PLSCR4
	SEPP1			TARDBP			BST2			PROM1
	SERPING1			TCTEX1D1			BTBD3			PTPLA
	SLC2A10			VWDE			BZW2			RBPMS
	SMAD5			WDR49			C10orf95			SCHIP1
	SPAG9			ZNF711			C11orf67			SEPP1
	SV2A			ZNRF1			C11orf71			SERPINE2
	TBL1XR1						C11orf95			SERPING1
	TIMP3						C12orf11			SH3BP4
	TMEM5						C14orf1			SOCS2
	TMEM9						C15orf15			SPINK2
	TP53BP1						C15orf29			SSBP2
	TPR						C16orf34			SV2A
	TRO						C16orf62			TARBP1
	TSC22D1						C1QBP			TFPI
	TSPYL5						C1QTNF3			THSD1
	WHSC1						C1orf216			TNFSF4
	ZAK						C1orf54			TRIP6
	ZMYM4						C21orf45			TXNRD3
	ZNF135						C21orf59
	ZNF326						C2CD2
	ZNF334						C2orf44
	ZNF410						C2orf68
	ZNF470						C4orf27
	ZNF667						C5orf42
	ZNF70						C6orf108
	ZNF85						C6orf162
							CACNB2
							CALCRL
							CAND2
							CANT1
							CAPRIN1
							CASP2
							CBFA2T3
							CCDC121
							CCDC6
							CCNB1IP1
							CCND2
							CCNG1
							CCT2
							CCT6B
							CD164
							CD200
							CD34
							CD99
							CDC42BPA
							CDCP1
							CDH2
							CDK2AP1
							CDK4
							CDK6
							CENPO
							CEP170
							CEP70
							CEP83
							CERS6
							CETN3
							CFH
							CHRDL1
							CLCC1
							CLDN10
							CLGN
							CLNS1A
							COA3
							COL4A5
							COL5A1
							COPG2IT1
							COQ7
							COX11
							COX15
							CPA3
							CPT1A
							CRELD1
							CRHBP
							CRIM1
							CRYGD
							CSTF2T
							CTDSPL
							CTNNA2
							CTPS2
							CXCL10
							CXCL3
							CXCR7
							CYFIP1
							CYP51A1
							CYTL1
							DACH1
							DAPK1
							DBN1
							DCTPP1
							DDAH1
							DDAH2
							DDT
							DENR
							DEPTOR
							DHCR24
							DHRS4
							DKC1
							DKFZP434C153
							DKFZP564C152
							DLG4
							DNAJC12
							DNAL4
							DNMT3B
							DOCK1
							DOK4
							DPF2
							DPPA4
							DPY19L4
							DPYSL3
							DRAM1
							DSG2
							DST
							DUSP10
							DUSP14
							DYNC2LI1
							E2F6
							ECI2
							EFHC2
							EGLN3
							EGR3
							EHBP1
							EHD2
							EHHADH
							EI24
							EID1
							EIF2D
							ELK3
							ELMO1
							EMCN
							EMID1
							EMP1
							ENO1
							EPHB4
							ERCC1
							ERCC8
							EREG
							ERG
							ERGIC3
							ERLIN1
							ERLIN2
							ERMP1
							ESD
							ESR1
							ESRRG
							ETS2
							ETV5
							ETV6
							EXDL2
							EXOSC4
							EXT2
							EXTL2
							F2R
							F2RL1
							FABP5
							FADS1
							FAHD2A
							FAIM
							FAM115A
							FAM117A
							FAM124B
							FAM179B
							FAM216A
							FANCF
							FANCL
							FARP1
							FAT4
							FBN1
							FBXO11
							FGGY
							FHL1
							FKBP4
							FKBP9
							FLJ11710
							FLJ13197
							FLJ20674
							FLJ21168
							FLNB
							FLT1
							FLT3
							FNBP1L
							FOCAD
							FPGS
							FRMD4B
							FSCN1
							FSTL1
							FUBP1
							FXR1
							FXYD6
							FZD6
							FZD7
							G6PC3
							GAB2
							GABPB1
							GALNT2
							GALNT7
							GANAB
							GAR1
							GATA2
							GATM
							GBE1
							GCNT1
							GCSH
							GFRA1
							GGCT
							GGH
							GLCE
							GMPR2
							GNA15
							GNAI1
							GNG11
							GPATCH2L
							GPATCH4
							GPM6B
							GPR124
							GPR125
							GPR126
							GPR56
							GPSM2
							GRB10
							GRHPR
							GSPT2
							GSTA4
							GSTM5
							GSTP1
							GTF2H5
							GTF2I
							GUCY1A3
							GUCY1B3
							GYG2
							H1FX
							H2AFJ
							H2AFV
							H2AFY
							HADH
							HCG8
							HDGFRP3
							HHAT
							HHEX
							HIBCH
							HINT1
							HIST1H1D
							HIST1H2AE
							HIST1H2AG
							HIST1H2BD
							HIST1H2BF
							HIST1H2BG
							HIST1H2BI
							HIST1H2BK
							HIST1H3D
							HIST1H4E
							HIST2H2
							HIST2H2AA3
							HIST2H2AA4
							HLF
							HMGA1
							HMGA2
							HMGB3
							HMGCR
							HMGCS1
							HNRPAB
							HOPX
							HOXA10
							HOXA2
							HOXA4
							HOXA5
							HOXA9
							HOXB5
							HPGD
							HPRT1
							HSD17B12
							HSD17B8
							HSDL2
							HSP90AB1
							HSPB1
							HSPC121
							HTR1F
							HYI
							HYMAI
							ICA1
							IFT46
							IFT81
							IGF1R
							IGFBP7
							IGLL1
							IL12RB2
							IL18
							IL1B
							IMPA2
							IMPACT
							IMPDH2
							ING4
							IPO7
							IQGAP2
							ISOC1
							ISYNA1
							ITGA9
							ITGAV
							ITGB4BP
							ITM2C
							JAKMIP2
							JRKL
							JUP
							KCNJ16
							KCTD3
							KDELC1
							KDM1A
							KDM5B
							KIAA0087
							KIAA0125
							KIAA0485
							KIAA0753
							KIAA0888
							KIAA1107
							KIAA1305
							KIAA1462
							KIAA1467
							KIT
							KLHL23
							KLHL3
							KLHL9
							LAMC1
							LAMP2
							LAPTM4B
							LDB2
							LDLR
							LDLRAD4
							LGALS9
							LHFP
							LIMA1
							LIMCH1
							LMAN2L
							LOC339229
							LOC400451
							LOC441528
							LOC81691
							LOH11CR2A
							LOX
							LRBA
							LRP12
							LRRC1
							LRRC16
							LRRC41
							LSM2
							LSM5
							LUZP1
							LXN
							LYRM1
							LYRM4
							LZTFL1
							MAB21L2
							MAGED2
							MAGEF1
							MAGI2
							MANEA
							MANSC1
							MAP4K3
							MAP7
							MAP7D3
							MAT2A
							MBOAT7
							MCFD2
							MCM3AP-AS1
							MCTP1
							MDH2
							ME3
							MECOM
							MED20
							MEIS1
							MERTK
							MEST
							METTL13
							METTL21B
							MFAP1
							MGMT
							MGST2
							MIF
							MLC1
							MLF2
							MLLT3
							MMRN1
							MN1
							MPDZ
							MPG
							MPL
							MPP5
							MPPED2
							MPV17
							MPZL1
							MPZL2
							MREG
							MRPL15
							MRPL16
							MRPL57
							MRPS18A
							MRPS18C
							MRPS27
							MRPS28
							MRPS33
							MRS2L
							MSH6
							MSRA
							MSRB2
							MTF2
							MTHFD2L
							MTL5
							MTMR2
							MUT
							MYB
							MYCN
							MYCT1
							MYH10
							MYL6B
							MYO15B
							MYO18A
							MYO5C
							MYOZ3
							NAALAD2
							NANOG
							NAP1L3
							NASP
							NBEA
							NBL1
							NDN
							NDUFAF1
							NDUFS4
							NEDD4
							NEK3
							NENF
							NF1
							NFE2L3
							NFYB
							NGFRAP1
							NHP2
							NIPSNAP1
							NME1
							NME2
							NME7
							NOTCH1
							NOTCH3
							NPM3
							NPR3
							NPTX2
							NQO1
							NR1H3
							NREP
							NRIP1
							NT5C2
							NUDT11
							NUFIP1
							NUP62CL
							OBSL1
							OCRL
							OR5T2
							ORAI3
							OSBPL1A
							P15RS
							P2RX1
							PAFAH1B3
							PAICS
							PAIP1
							PAQR3
							PAWR
							PBX1
							PCCA
							PDE1A
							PDGFC
							PDGFD
							PDZD2
							PEX11A
							PEX12
							PFAS
							PFN2
							PGAP1
							PGAP2
							PGDS
							PGRMC1
							PHB
							PHB2
							PHF16
							PHGDH
							PHLPP1
							PHTF1
							PHYH
							PIGF
							PIGN
							PIGP
							PIK3R3
							PINLYP
							PIP4K2B
							PKD2
							PKP4
							PLA2G4A
							PLAG1
							PLAGL1
							PLCB1
							PLCB4
							PLCH1
							PLCXD1
							PLEKHA5
							PLK2
							PLOD2
							PLS1
							PLS3
							PLSCR4
							PLXND1
							PML
							POLD2
							POLR3D
							POLR3G
							PON2
							PPAT
							PPFIBP1
							PPIP5K1
							PPM1F
							PPM1H
							PPP1R26
							PPP2R3A
							PRDX1
							PRDX4
							PRKCI
							PRKCSH
							PRMT5
							PROM1
							PRRG1
							PRSS2
							PRSS3
							PSMA6
							PTPLA
							PTPN11
							PTPRD
							PTRF
							PUS7L
							PXDN
							QARS
							RAB13
							RAB38
							RAB40B
							RABGAP1
							RALA
							RANBP5
							RBM12B
							RBM7
							RBMX
							RBPMS
							RCBTB1
							RCN1
							RDX
							REC8
							REPIN1
							RERE
							RHOBTB1
							RHOBTB3
							RHPN1-AS1
							RICS
							RIPK2
							RMND1
							RNF144A
							RNF2
							RNF8
							ROBO1
							ROBO3
							RPGRIP1L
							RPL10L
							RPL41
							RPP40
							RRAGD
							RSL1D1
							RUNX1-IT1
							SALL2
							SATL1
							SC5DL
							SCARB2
							SCARF1
							SCCPDH
							SCD
							SCHIP1
							SCMH1
							SCML2
							SCN3A
							SCN9A
							SDCCAG8
							SEC63
							SEMA6A
							SEPHS1
							SEPP1
							45180
							SERF1B
							SERPINB6
							SERPINE2
							SERPING1
							SERPINI2
							SH3BGR
							SH3BP4
							SHFM1
							SIP
							SIRT5
							SLC19A2
							SLC25A13
							SLC2A10
							SLC2A5
							SLC35F2
							SLC35G2
							SLC39A14
							SLC39A8
							SLC7A8
							SMAD1
							SMARCA1
							SMARCA2
							SMARCC1
							SMYD3
							SNHG20
							SNRPD1
							SNRPF
							SOCS2
							SOCS5
							SOX12
							SOX4
							SPAG16
							SPATS2
							SPATS2L
							SPG20
							SPHAR
							SPIDR
							SPIN1
							SPIN2B
							SPINK2
							SPP1
							SPRED2
							SPRY1
							SPRY2
							SPTLC2
							SQLE
							SRBD1
							SRI
							SSBP2
							ST3GAL6
							STAC
							STAT5A
							STAU2
							STK32B
							STMN1
							STON1
							STX3
							SUOX
							SYNGR1
							SYPL1
							TAOK3
							TARBP1
							TARS
							TBC1D16
							TBC1D8B
							TCEAL1
							TCEAL4
							TCF12
							TCF7L2
							TEK
							TEX30
							TFEC
							TFPI
							TGIF2
							THG1L
							THSD7A
							THY28
							TIE1
							TIMM9
							TM4SF1
							TM7SF3
							TMED3
							TMEFF1
							TMEM135
							TMEM159
							TMEM220
							TMEM254
							TMEM38B
							TMEM45A
							TMEM5
							TMEM97
							TMSB15B
							TNFRSF1A
							TNFRSF21
							TNFSF4
							TNRC18
							TNS3
							TOM1L1
							TOMM34
							TOX
							TP53BP1
							TP53I3
							TPD52L1
							TPRKB
							TRAF3IP2
							TRAPPC6A
							TRIM16
							TRIM24
							TRIM32
							TRIM5
							TRIM68
							TRIP6
							TRMT112
							TRPV1
							TSC22D1
							TSGA14
							TSPAN2
							TSPAN3
							TSPYL4
							TSPYL5
							TTC28
							TTC30A
							TUBGCP4
							TXN
							TXN2
							TXNRD3
							UBE2E1
							UBE2E3
							UCHL1
							UCK2
							UFC1
							UNC119B
							UNC13B
							UNG
							UQCRB
							USE1
							USP22
							USP39
							VASH2
							VAV3
							VGLL4
							VPS8
							VRK2
							WASF1
							WBP5
							WDR5B
							WDR60
							WWOX
							XBP1
							YWHAE
							ZBED4
							ZBED8
							ZDHHC4
							ZFAND1
							ZKSCAN1
							ZKSCAN4
							ZMIZ1
							ZMYM3
							ZNF167
							ZNF184
							ZNF189
							ZNF193
							ZNF219
							ZNF22
							ZNF232
							ZNF248
							ZNF281
							ZNF423
							ZNF444
							ZNF470
							ZNF529
							ZNF606
							ZNF609
							ZNF629
							ZNF654
							ZNF671
							ZNF710
							ZNF835
							ZSCAN26
							ZSCAN31
