# Supplementary material for: Exploring the potential of predicted miRNAs on the genes involved in the expansion of hematopoietic stem cells
Source: Sci Rep. 2024 Jul 5;14:15551. doi: 10.1038/s41598-024-66614-9 (PMC11226654; doi:10.1038/s41598-024-66614-9)
Supplement: Supplementary file 2 — Supplementary Information 2. [file 41598_2024_66614_MOESM2_ESM.xlsx]

## Sheet: stemness, self-renewal gene set
Supplement 2: "Shared genes with significant expression in the prolifration, self-renewal gene set group"
ID	logFC_GSE107497	logFC_GSE125345	logFC_GSE179928	Total_LogFC	ABS(Total_LogFC)
CALML4	6.37137	5.95206	6.58476	18.9082	18.9082
GNG13	5.44633	4.73135	7.79779	17.9755	17.9755
CCNB1	1.99241	3.33092	4.53066	9.85399	9.85399
CCNB2	1.98887	3.33073	4.52931	9.84891	9.84891
CCND2	1.96555	3.31192	4.51509	9.79256	9.79256
CCND3	1.95101	3.2875	4.50899	9.7475	9.7475
CDC16	1.95082	3.28022	4.50858	9.73962	9.73962
CDC25C	1.93557	3.25113	4.49839	9.68509	9.68509
CDC27	1.93053	3.2381	4.492	9.66063	9.66063
CDK1	1.89085	3.20934	4.45434	9.55453	9.55453
CDK6	1.86497	3.17218	4.42148	9.45863	9.45863
CDC6	1.89773	3.21942	3.90997	9.02712	9.02712
CDC20	1.94227	3.27051	3.68293	8.8957	8.8957
CDKN2B	1.8329	2.90005	3.96462	8.69756	8.69756
CCND1	1.98174	3.32709	3.38627	8.69509	8.69509
E2F4	1.7759	2.85968	3.94867	8.58425	8.58425
CYP1A1	1.85042	2.48739	3.86535	8.20316	8.20316
CDC45	1.91603	3.22692	2.68291	7.82586	7.82586
CDC7	1.89442	3.21125	2.19463	7.3003	7.3003
CDK4	1.87537	3.18163	2.06496	7.12196	7.12196
CDT1	1.82942	2.88375	2.24922	6.9624	6.9624
MCM4	1.66375	2.63873	2.56942	6.8719	6.8719
MCM6	1.65535	2.62997	2.37258	6.65789	6.65789
MCM3	1.6647	2.64587	2.34584	6.65641	6.65641
CDK2	1.89083	3.19695	1.2384	6.32618	6.32618
CDC23	1.94079	3.25951	1.03691	6.23722	6.23722
ME1	1.10091	3.34714	1.7083	6.15635	6.15635
CHEK2	1.81267	2.87705	1.30641	5.99613	5.99613
E2F1	1.78271	2.86747	1.28511	5.93529	5.93529
MEG3	1.32424	3.12979	1.02764	5.48168	5.48168
MCM5	1.66312	2.63793	1.0075	5.30855	5.30855
MANSC1	1.10748	1.92919	1.8796	4.91627	4.91627
CLIC2	2.05699	3.90398	-1.14836	4.81261	4.81261
MYCT1	2.31889	3.54095	-1.12533	4.73451	4.73451
GCNT4	1.68489	1.55433	1.24532	4.48455	4.48455
BUB1	2.03922	-2.13935	4.55254	4.45241	4.45241
MRC1	-1.74691	2.22878	3.86519	4.34707	4.34707
TNFSF10	1.38096	1.50848	1.25696	4.1464	4.1464
HLF	3.56287	2.72274	-2.3904	3.89522	3.89522
KIAA0087	2.14654	-2.40564	4.14037	3.88126	3.88126
FAM43A	1.1276	1.57141	1.16114	3.86015	3.86015
MYC	2.44548	-1.81374	2.77764	3.40937	3.40937
ARG2	1.09178	1.133	1.00578	3.23055	3.23055
BUB1B	2.02887	-1.89875	3.04599	3.17611	3.17611
PMP22	-1.27163	1.26667	2.88184	2.87688	2.87688
MLLT3	1.49939	2.2877	-1.01886	2.76824	2.76824
CDKN2A	1.83528	2.90267	-2.09784	2.64011	2.64011
FLT1	1.23848	2.68809	-1.35259	2.57397	2.57397
RBPMS	2.14672	1.03154	-1.51324	1.66502	1.66502
FAM3C	1.10639	1.70557	-1.23543	1.57653	1.57653
MEIS1	1.36215	1.54983	-1.45833	1.45365	1.45365
CLEC5A	-1.11796	-1.74947	4.26812	1.40069	1.40069
DCHS1	1.03104	1.69984	-1.45007	1.2808	1.2808
LRRN1	1.0843	1.63498	-1.59476	1.12451	1.12451
HIST1H1C	1.05746	1.66457	-1.76628	0.955749	0.955749
NUSAP1	-1.00624	-1.14683	3.02749	0.874431	0.874431
EPX	-1.90808	-1.56478	4.32103	0.848168	0.848168
SELPLG	-1.22408	-1.41555	3.20889	0.569258	0.569258
PRKCH	1.05004	1.2374	-1.7599	0.527542	0.527542
SUCNR1	-1.87251	-2.69357	4.90121	0.335142	0.335142
SGIP1	1.21605	1.42618	-2.383	0.259231	0.259231
VIP	1.20005	4.93104	-5.94574	0.185351	0.185351
CRIM1	1.20405	1.19888	-2.42306	-0.0201315	0.0201315
TESC	-1.03305	-1.83988	2.76493	-0.108009	0.108009
PLA2G7	-1.14539	-2.02195	2.59021	-0.577136	0.577136
DTL	-1.71995	-1.07335	2.12934	-0.663958	0.663958
HIST2H2BE	1.32269	1.37413	-3.41223	-0.715405	0.715405
MLEC	-1.02851	-1.59999	1.89237	-0.736133	0.736133
CD36	-1.25815	-1.21723	1.73352	-0.741862	0.741862
TNFSF13B	-1.07849	-1.35579	1.6846	-0.749674	0.749674
CST7	-1.85332	-2.61778	3.45482	-1.01627	1.01627
GALC	-1.04518	-1.02865	1.03218	-1.04164	1.04164
ANXA2P2	-1.73186	-1.67374	2.07278	-1.33282	1.33282
NCAPG	-1.0349	-4.28521	3.97778	-1.34233	1.34233
PLD1	-1.11872	-2.24136	2.00336	-1.35672	1.35672
ARHGAP18	-1.14866	-2.28874	1.80299	-1.6344	1.6344
IGFBP7	-1.00817	-1.7691	1.09714	-1.68013	1.68013
HGF	-1.41126	-2.09973	1.5356	-1.9754	1.9754
ELANE	-1.78787	-4.66422	4.32724	-2.12485	2.12485
HAL	-1.36728	-1.87163	1.05278	-2.18613	2.18613
PIK3IP1	1.02501	1.0299	-4.51036	-2.45545	2.45545
NKG7	-1.83327	-2.86168	2.1592	-2.53574	2.53574
MS4A2	-2.10285	-2.25301	1.80668	-2.54918	2.54918
HPGDS	-2.29604	-2.22288	1.80863	-2.7103	2.7103
LGALS1	-2.19105	-2.21761	1.6378	-2.77086	2.77086
CR1	-1.11388	2.09769	-3.77393	-2.79012	2.79012
IGLL1	-1.47243	-3.19742	1.86269	-2.80716	2.80716
SETBP1	1.32706	1.73633	-6.10024	-3.03684	3.03684
CSF1R	-1.6694	-2.54642	1.05749	-3.15833	3.15833
HDC	-2.8017	-2.03659	1.64969	-3.1886	3.1886
CPA3	-2.62523	-1.83135	1.05199	-3.40459	3.40459
P2RY14	-1.43473	-1.20809	-1.13743	-3.78025	3.78025
MS4A3	-2.02653	-4.40848	2.5152	-3.91981	3.91981
GRASP	1.70171	2.00447	-8.33556	-4.62939	4.62939
ALOX5AP	-2.59754	-3.35697	1.20113	-4.75337	4.75337
TYROBP	-1.55978	-1.67838	-1.66946	-4.90761	4.90761
CD86	-1.05103	-1.97894	-1.98805	-5.01802	5.01802
MPO	-3.29752	-5.66715	3.46688	-5.49779	5.49779
PAG1	-1.61253	-2.87816	-1.05851	-5.54919	5.54919
PPBP	-1.27398	-1.34073	-3.71468	-6.32939	6.32939
CD22	1.2556	-2.25409	-5.73679	-6.73528	6.73528
CYBB	-2.67388	-2.88141	-1.34708	-6.90237	6.90237
CD38	-2.77345	-1.66595	-2.52841	-6.9678	6.9678
IRF8	-1.08913	-2.31126	-3.72551	-7.1259	7.1259
F13A1	-1.92184	-4.01107	-1.80077	-7.73367	7.73367
THBS1	-2.61998	-1.37912	-3.96722	-7.96632	7.96632
CDKN1A	-4.05858	-5.1559	-8.52584	-17.7403	17.7403
CDKN1B	-5.37929	-4.65928	-7.95613	-17.9947	17.9947

## Sheet: Differentiation gene set
"Shared genes with significant expression in the Differentiation gene set"
ID	logFC_GSE107497	logFC_GSE125345	logFC_GSE179928	Total_LFC	abs(Total_LFC)
ANXA2P2	-2.23186	-1.42374	1.77278	-1.88282	1.88282
ARG2	0.591775	1.383	0.705782	2.68055	2.68055
ARHGAP18	-1.64866	-2.03874	1.50299	-2.1844	2.1844
CD22	0.755598	-2.00409	-6.03679	-7.28528	7.28528
CD36	-1.75815	-0.967226	1.43352	-1.29186	1.29186
CD38	-3.27345	-1.41595	-2.82841	-7.5178	7.5178
CD86	-1.55103	-1.72894	-2.28805	-5.56802	5.56802
CDC6	-2.17636	-1.7348	3.60997	-0.301188	0.301188
CLEC5A	-1.61796	-1.49947	3.96812	0.850687	0.850687
CLIC2	1.55699	4.15398	-1.44836	4.26261	4.26261
CPA3	-3.12523	-1.58135	0.751988	-3.95459	3.95459
CR1	-1.61388	2.34769	-4.07393	-3.34012	3.34012
CRHBP	3.24633	2.41657	-4.2621	1.4008	1.4008
CRIM1	0.704054	1.44888	-2.72306	-0.570131	0.570131
CSF1R	-2.1694	-2.29642	0.757491	-3.70833	3.70833
CTSG	-1.85914	-1.15402	4.42276	1.4096	1.4096
CYBB	-3.17388	-2.63141	-1.64708	-7.45237	7.45237
CYP1A1	1.35042	2.73739	3.56535	7.65316	7.65316
DCHS1	0.531035	1.94984	-1.75007	0.730805	0.730805
DTL	-2.21995	-0.82335	1.82934	-1.21396	1.21396
EMCN	1.41603	3.84395	-3.00238	2.2576	2.2576
ESPL1	1.69511	1.69801	3.66186	7.05498	7.05498
FAM3C	0.606394	1.95557	-1.53543	1.02653	1.02653
FAM43A	0.627605	1.82141	0.861142	3.31015	3.31015
FGD5	0.947978	2.88873	-3.02865	0.808055	0.808055
FLT1	0.738475	2.93809	-1.65259	2.02397	2.02397
FOXO1	1.2759	2.34283	-3.8593	-0.240578	0.240578
GALC	-1.54518	-0.778645	0.732183	-1.59164	1.59164
GCNT4	1.18489	1.80433	0.945323	3.93455	3.93455
GRASP	1.20171	2.25447	-8.63556	-5.17939	5.17939
HAL	-1.86728	-1.62163	0.752783	-2.73613	2.73613
HDC	-3.3017	-1.78659	1.34969	-3.7386	3.7386
HGF	-1.91126	-1.84973	1.2356	-2.5254	2.5254
HIST1H1C	0.557459	1.91457	-2.06628	0.405749	0.405749
HIST2H2BE	0.822689	1.62413	-3.71223	-1.26541	1.26541
HPGDS	-2.79604	-1.97288	1.50863	-3.2603	3.2603
IGFBP7	-1.50817	-1.5191	0.797136	-2.23013	2.23013
IRF8	-1.58913	-2.06126	-4.02551	-7.6759	7.6759
KNL1	1.64654	-0.926577	4.16902	4.88899	4.88899
LGALS1	-2.69105	-1.96761	1.3378	-3.32086	3.32086
LRRN1	0.584295	1.88498	-1.89476	0.574515	0.574515
MAD1L1	1.61654	2.65868	4.15803	8.43325	8.43325
MANSC1	0.607481	2.17919	1.5796	4.36627	4.36627
MAP2K1	1.61169	2.65783	-1.47452	2.795	2.795
MAP2K1	1.61169	2.65783	4.15434	8.42386	8.42386
MAP2K2	1.59781	2.65213	4.13639	8.38633	8.38633
ME1	0.600912	3.59714	1.4083	5.60635	5.60635
MEG3	0.824239	3.37979	0.727642	4.93168	4.93168
MEIS1	0.862152	1.79983	-1.75833	0.903654	0.903654
MLEC	-1.52851	-1.34999	1.59237	-1.28613	1.28613
MPO	-5.87929	-5.41715	3.16688	-8.12956	8.12956
MS4A2	-2.60285	-2.00301	1.50668	-3.09918	3.09918
MS4A3	-2.52653	-4.15848	2.2152	-4.46981	4.46981
MYC	-2.13466	-1.56374	2.47764	-1.22076	1.22076
MYCT1	1.81889	3.79095	-1.42533	4.18451	4.18451
NRIP1	1.33528	1.56894	-2.12263	0.781591	0.781591
NUSAP1	-1.50624	-0.896828	2.72749	0.324431	0.324431
P2RY14	-1.93473	-0.95809	-1.43743	-4.33025	4.33025
PIK3IP1	0.525008	1.2799	-4.81036	-3.00545	3.00545
PLA2G7	-1.64539	-1.77195	2.29021	-1.12714	1.12714
PLD1	-1.61872	-1.99136	1.70336	-1.90672	1.90672
PMP22	-1.77163	1.51667	2.58184	2.32688	2.32688
PPBP	-1.77398	-1.09073	-4.01468	-6.87939	6.87939
PREX2	1.44227	3.6261	-1.62597	3.44239	3.44239
PRKCH	0.550043	1.4874	-2.0599	-0.0224584	0.0224584
RB1	1.94372	3.82962	6.70752	12.4809	12.4809
RB1	1.94372	3.82962	4.08404	9.85738	9.85738
RBL2	1.10711	2.99737	4.05759	8.16206	8.16206
REL	1.10283	2.98756	4.05461	8.145	8.145
REL	1.10283	2.98756	-4.46776	-0.377377	0.377377
RELA	1.10125	2.9828	4.04926	8.13331	8.13331
RELA	1.10125	2.9828	-3.47324	0.610805	0.610805
RRAS	1.08909	2.97627	4.04144	8.1068	8.1068
RRAS	1.08909	1.46755	4.04144	6.59809	6.59809
RRAS2	1.08123	2.97274	4.02724	8.08122	8.08122
RRAS2	1.08123	2.97274	-1.9972	2.05677	2.05677
SELPLG	-1.72408	-1.16555	2.90889	0.0192578	0.0192578
SETBP1	0.827059	1.98633	-6.40024	-3.58684	3.58684
SFN	1.08004	2.97272	4.02718	8.07994	8.07994
SFN	1.08004	2.97272	-5.75453	-1.70177	1.70177
SGIP1	0.716051	1.67618	-2.683	-0.290769	0.290769
SKP1	1.07818	2.97211	4.02701	8.07731	8.07731
SKP2	1.07559	2.9708	2.33434	6.38074	6.38074
SKP2	1.07559	2.9708	4.02103	8.06743	8.06743
SKP2	1.07559	-1.07232	2.33434	2.33762	2.33762
SKP2	1.07559	-1.07232	4.02103	4.02431	4.02431
SLC4A1	1.28271	1.74874	-6.11754	-3.08609	3.08609
SMAD2	1.07528	2.96587	4.01199	8.05313	8.05313
SMAD3	1.0734	2.96208	-3.64537	0.390111	0.390111
SMAD3	1.0734	2.96208	4.01043	8.04591	8.04591
SMAD4	3.87137	6.20206	4.00559	14.079	14.079
SMAD4	3.87137	6.20206	6.01575	16.0892	16.0892
SMAD4	3.87137	6.20206	-1.43087	8.64256	8.64256
STAT1	2.68505	4.96931	3.99357	11.6479	11.6479
STAT1	2.68505	4.96931	5.86631	13.5207	13.5207
STAT1	2.68505	4.96931	2.29142	9.94578	9.94578
SUCNR1	-2.37251	-2.44357	4.60121	-0.214858	0.214858
TESC	-1.53305	-1.58988	2.46493	-0.658009	0.658009
THBS1	-3.11998	-1.12912	-4.26722	-8.51632	8.51632
TNFSF10	0.880958	1.75848	0.956958	3.5964	3.5964
TNFSF13B	-1.57849	-1.10579	1.3846	-1.29967	1.29967
TYROBP	-2.05978	-1.42838	-1.96946	-5.45761	5.45761
VIP	0.70005	5.18104	-6.24574	-0.364649	0.364649
