# Supplementary material for: Exploring the potential of predicted miRNAs on the genes involved in the expansion of hematopoietic stem cells
Source: Sci Rep. 2024 Jul 5;14:15551. doi: 10.1038/s41598-024-66614-9 (PMC11226654; doi:10.1038/s41598-024-66614-9)
Supplement: Supplementary file 3 — Supplementary Information 3. [file 41598_2024_66614_MOESM3_ESM.xlsx]

## Sheet: Sheet1
Supplement 3: "Genes collected by PubMed studies (TextMining_Genes)"
Genes
ALDOA
Ackr3
Actg1
Adipoq
Agtr2
Aif1
Akt1
Akt2
Angpt1
Angpt2
FGF16
FGF5
FGF18
FGF20
FGF22
Anxa1
Apoe
STAT1
Arnt
Atp5c1
Axin2
BQ562468
Bax
Bbc3
Bcl2
Bcl2l1
Bglap
Bgn
Bhlhb2
Bmi1
Bmp4
COX2
Cat
Cbfb
Cbx7
Cbx8
Ccl2
Ccl5
Ccl7
Rb1
Ccna2
Ccnb1
Ccnb2
Ccnc
Ccnd1
Ccnd2
Ccne1
Ccne2
Ccnf
Cd34
Cd44
Cd5l
Cd6
Cdc25a
Cdc2a
Cdc42
Cdh2
Cdk4
Cdk6
Cdkn1a
Cdkn1b
Cdkn1c
Cdkn2a
Cdkn2b
Cdkn2c
Cdkn2d
Cfl1
Chaf1a
Chek2
Clasp1
Clu
Col1a1
Col4a1
Cox4i1
Csf1
Csf1r
Csf3
Ctnnb1
Ctnnd1
Cxcl10
Cxcl12
Cxcl14
Cdkn1a
Cdkn1b
Cxcl5
Cxcr2
Cxcr4
Dag1
Dcc
Dcn
Dkk1
Dll1
Dll4
Dtx1
E2f1
Eef1g
Egr1
Eif4ebp1
Epo
Erp29
Ezh1
Ezh2
Fgf2
Flt1
Flt3
Flt3l
Fmod
Foxo1
Foxo3
Foxo4
Fzd8
Gab2
Gapdh
Gata2
Gata3
Gclc
Gclm
Gfi1
Gfi1b
Gja1
Gjc1
Gli1
Gsk3b
Hes1
Hes5
Hey1
Hif1a
Hif1an
Hlf
Hmox1
Hoxa10
Hoxa4
Hoxa5
Hoxa7
Hoxa9
Hoxb4
Hoxc4
Hoxd4
Hp
Hspa5
Hspa8
Hspd1
Icam1
Id1
Ifng
Igf1
Igf1r
Igf2
Igsf6
Ikzf1
Il10
Il1b
Il2rg
Il7
Irf4
Itga2
Itga2b
Itga3
Itga4
Itga5
Itga9
Itgal
Itgam
Itgav
Itgb1
Itgb2
Itgb3
Itpr1
Jag1
Jak2
Jam3
Junb
Kdm3a
Kdr
Kit
Kitl
Lef1
Ly6c1
Ly86
Mad1l1
Mapk14
Mcl1
Mef2c
Meis1
Met
Mitf
Mmp13
Mmp3
Mmp9
Mpl
Mpo
Msn
Myb
Myc
Myl4
Nanog
Nedd4
Nfkb2
Ngfr
Notch1
Notch4
Nr4a2
Numb
Pafah1b3
Pbx1
Pcgf2
Pdk2
Pdk4
Pfkl
Pgk1
Phc1
Phc2
Pkm2
Postn
Pou2af1
Pparg
Ppp2r4
Prdm16
Prl2c2
Ptch1
Ptgs2
Pth
Pth1r
Pthlh
Rb1
Rbbp9
Rbl2
Reln
Rnf2
Rps6kb1
Rspo2
Runx1
Runx2
Sbds
Selp
Sfpi1
Sfrp1
Sfrp2
Sh2b3
Shh
Sin3a
Slc2a1
Slit2
Smad2
SMAD4
Smad3
Smad7
Sod2
Sp1
Sp7
Spib
Spp1
Stat5a
Stat5b
Tal1
Tdgf1
Tek
Tgfb2
Tgfbr2
Thbs2
Thpo
Thy1
Timp3
Tjp1
Tlr4
Tnc
IL13
IL27
IL31
OSM
LIF
CNTF
CTF1
CLCF1
IL6R
IL6ST
IL11RA
IL13RA1
IL13RA2
IL27RA
IL31RA
Tnfrsf1a
Tnfrsf1b
Tnfsf11
Tnik
Tnn
Tpi1
Trem1
Trp53
Uhrf2
Usf1
Vasn
Vcam1
Vcan
Vdac1
Vegfa
Vhl
Wif1
Wnt1
Wnt3a
Wnt5a
Wnt7b
Wnt9a
Zmat3
OSMR
LIFR
CNTFR
IL10
IL19
IL22
IL20
IL24
IL26
IL10RA
IL10RB
IL20RA
IL20RB
IL22RA1
IL22RA2
IL12A
IL12B
IL23A
IL12RB1
IL12RB2
IL23R
EPO
GH1
GH2
CSH1
CSH2
PRL
THPO
CSF3
LEP
EPOR
GHR
PRLR
MPL
CSF3R
LEPR
IFNA6
IFNA7
FGF2
FGF3
FGF4
FGF17
FGF6
FGF19
FGF21
FGF23
NGF
IFNA1
IFNA2
IFNA4
IFNA5
BDNF
NTF3
NTF4
INS
IGF1
IGF2
PDGFA
PDGFB
PDGFC
PDGFD
CSF1
KITLG
FLT3LG
VEGFA
VEGFB
PGF
VEGFC
VEGFD
HGF
ANGPT1
ANGPT2
ANGPT4
EFNA1
TGFB3
SMAD2
SMAD3
SMAD4
MYC
ZBTB17
CDKN2A
CDKN2B
CDKN2C
CDKN2D
CDKN1B
CDKN1C
CDKN1A
CCNE1
CCNE2
CDK2
SKP1
CUL1
RBX1
SKP2
CCNA2
CCNA1
CDC6
CDT1
ORC1
ORC2
ORC3
ORC4
ORC5
ORC6
MCM2
MCM3
MCM4
MCM5
MCM6
MCM7
CDC45
TICRR
MTBP
CDC7
DBF4
DBF4B
CDK1
CCNB1
CCNB2
FGF7
FGF8
FGF9
FGF10
CCNB3
CDC25B
CDC25C
YWHAZ
YWHAB
YWHAQ
YWHAE
YWHAH
YWHAG
PLK1
WEE1
WEE2
PKMYT1
CCNH
