# Supplementary material for: Exploring the potential of predicted miRNAs on the genes involved in the expansion of hematopoietic stem cells
Source: Sci Rep. 2024 Jul 5;14:15551. doi: 10.1038/s41598-024-66614-9 (PMC11226654; doi:10.1038/s41598-024-66614-9)
Supplement: Supplementary file 4 — Supplementary Information 4. [file 41598_2024_66614_MOESM4_ESM.xlsx]

## Sheet: KEGG_2021_Human_table
Supplement 4: "KEGG Signaling Pathways Enrichment results in Enrichr Database "
Term	Overlap	P-value	Adjusted P-value	Old P-value	Old Adjusted P-value	Odds Ratio	Combined Score	Genes
Pathways in cancer	139/531	6.43e-118	1.5e-115	0	0	25.1198	6778.42	RB1;CSF3R;EPO;IL23R;ITGA2B;FGF2;FGF3;FGF4;IGF1R;FGF5;FGF6;FGF7;FGF8;CCND2;FGF9;CCND1;AKT2;MYC;AKT1;IL12B;IL12A;SKP2;IL6R;IL13RA1;SKP1;HGF;WNT5A;FLT3LG;MITF;PGF;RBX1;RUNX1;CCNE2;IL23A;CCNE1;COL4A1;IL6ST;CSF1R;NOTCH1;NOTCH4;PDGFB;CUL1;PDGFA;HIF1A;FOXO1;FGF20;HMOX1;WNT1;FGF23;FGF22;FGF21;STAT5A;SMAD2;ZBTB17;STAT5B;SMAD4;TGFB2;JAG1;SMAD3;WNT3A;TGFB3;PTCH1;IGF2;FZD8;IGF1;NFKB2;BMP4;FGF17;FGF16;CDK6;CX…
PI3K-Akt signaling pathway	117/354	2.03e-111	2.36e-109	0	0	32.6076	8311.01	CSF3;CSF3R;CSF1;EPO;ITGA2B;TNC;FGF2;FGF3;FGF4;IGF1R;FGF5;FGF6;FGF7;CCND2;FGF8;CCND1;FGF9;TNN;AKT2;MYC;MYB;KDR;AKT1;IL6R;HGF;FLT3LG;PRLR;PGF;CCNE2;CCNE1;COL4A1;CSF1R;CSH2;CSH1;PDGFB;PDGFA;FOXO3;PDGFD;PDGFC;EIF4EBP1;FGF20;FGF23;FGF22;FGF21;MCL1;NGFR;BDNF;IGF2;IGF1;COL1A1;EFNA1;FGF17;GH2;FGF16;GH1;CDK6;CDK4;IL7;FGF19;CDK2;FGF18;BCL2;BCL2L1;FGF10;IFNA5;ITGB1;YWHAE;IFNA4;GSK3B;CDKN1A;IFNA7;CDKN1B;IFNA…
Cell cycle	67/124	1.08e-80	8.38e-79	0	0	66.9383	12325.4	RB1;CDKN1C;YWHAE;GSK3B;CDKN1A;CDKN1B;MCM7;CCNH;YWHAB;CCND2;CCND1;YWHAQ;CHEK2;MYC;SKP2;YWHAG;SKP1;YWHAH;CDC25C;YWHAZ;CDC25A;CDC25B;RBX1;CCNA2;RBL2;CCNA1;DBF4;CCNE2;CCNE1;MCM3;MCM4;MCM5;MCM6;MAD1L1;MCM2;CUL1;PKMYT1;CCNB3;ORC5;CCNB2;ORC4;CCNB1;ORC6;CDC45;ORC1;ORC3;ORC2;E2F1;SMAD2;CDKN2D;ZBTB17;SMAD4;TGFB2;CDKN2B;SMAD3;CDKN2C;TGFB3;CDKN2A;PLK1;CDC7;CDC6;WEE1;CDK6;WEE2;CDK4;CDK2;CDK1
JAK-STAT signaling pathway	70/162	2.46e-75	1.43e-73	0	0	43.6336	7496.05	IFNA5;CNTFR;IFNA4;IL22;CNTF;CSF3;CDKN1A;IFNA7;CSF3R;IFNA6;IL20;IFNA1;EPO;IL23R;IFNA2;IL24;MPL;PRL;IL27RA;GHR;CCND2;CCND1;AKT2;MYC;LEPR;AKT1;IL12B;IL12A;IL13RA2;JAK2;IL6R;IL13RA1;IL10;IL11RA;IL13;IL19;LIFR;OSMR;PRLR;IFNG;IL23A;IL6ST;CTF1;CSH2;CSH1;IL20RA;PDGFB;IL20RB;PDGFA;IL2RG;IL22RA2;THPO;IL12RB1;MCL1;IL12RB2;STAT5A;STAT5B;IL10RB;STAT1;IL10RA;LIF;OSM;EPOR;GH2;IL22RA1;GH1;IL7;LEP;BCL2;BCL2L1
Ras signaling pathway	81/295	7.94e-44	1.85e-42	0	0	17.4497	1731.73	FLT1;CSF1;FLT3;FGF2;FGF3;FGF4;IGF1R;FGF5;FGF6;FGF7;FGF8;FGF9;AKT2;KDR;AKT1;HGF;FLT3LG;GAB2;NGF;PGF;KIT;MET;CSF1R;PDGFB;PDGFA;FOXO4;INS;NTF4;CDC42;PDGFD;PDGFC;NTF3;FGF20;FGF23;FGF22;FGF21;NGFR;ANGPT4;ANGPT2;ANGPT1;BDNF;IGF2;VEGFB;VEGFC;VEGFD;IGF1;VEGFA;EFNA1;FGF17;FGF16;KITLG;FGF19;FGF18;TEK;BCL2L1;FGF10
Cytokine-cytokine receptor interaction	51/235	1.31e-68	6.1e-67	0	0	22.2915	3484.32	IFNA5;CNTFR;IFNA4;IL22;CNTF;IFNA7;CSF3;IFNA6;IL20;CSF3R;IFNA1;CSF1;IL26;EPO;IL23R;IFNA2;IL24;MPL;IL27;PRL;CXCL14;CXCL5;IL27RA;GHR;LEPR;IL12B;TNFSF11;IL12A;IL13RA2;IL6R;IL13RA1;IL10;IL11RA;IL13;IL19;LIFR;OSMR;NGF;TNFRSF1B;PRLR;TGFBR2;TNFRSF1A;IFNG;IL23A;IL1B;IL6ST;CSF1R;CTF1;CSH2;CSH1;IL20RA;IL20RB;CXCR4;IL2RG;THPO;CCL7;CCL5;CXCR2;CCL2;IL12RB1;IL12RB2;NGFR;TGFB2;IL31;IL10RB;TGFB3;IL10RA;IL31RA;LIF…
Rap1 signaling pathway	58/210	4.49e-49	1.49e-47	0	0	21.0714	2345.77	ITGB1;FLT1;ITGAM;CSF1;ITGB3;CTNND1;ITGA2B;ITGB2;ITGAL;FGF2;FGF3;ACTG1;FGF4;IGF1R;FGF5;FGF6;FGF7;FGF8;FGF9;AKT2;KDR;AKT1;HGF;NGF;PGF;KIT;MET;CSF1R;PDGFB;PDGFA;INS;CDC42;PDGFD;PDGFC;FGF20;FGF23;FGF22;FGF21;NGFR;ANGPT4;ANGPT2;ANGPT1;VEGFB;VEGFC;VEGFD;IGF1;MAPK14;VEGFA;EFNA1;FGF17;FGF16;KITLG;FGF19;ID1;FGF18;CTNNB1;TEK;FGF10
MAPK signaling pathway	64/294	4.57e-47	1.18e-45	0	0	15.5697	1661.33	FLT1;CSF1;FLT3;FGF2;FGF3;FGF4;IGF1R;FGF5;FGF6;FGF7;FGF8;FGF9;AKT2;MYC;KDR;AKT1;MEF2C;HGF;FLT3LG;NGF;PGF;CDC25B;TGFBR2;TNFRSF1A;IL1B;KIT;MET;CSF1R;PDGFB;PDGFA;INS;NTF4;CDC42;PDGFD;PDGFC;NTF3;FGF20;FGF23;FGF22;FGF21;NGFR;HSPA8;ANGPT4;TGFB2;ANGPT2;ANGPT1;BDNF;TGFB3;IGF2;VEGFB;VEGFC;VEGFD;IGF1;MAPK14;VEGFA;NFKB2;EFNA1;FGF17;FGF16;KITLG;FGF19;FGF18;TEK;FGF10
Melanoma	36/72	8.05e-42	1.7e-40	0	0	52.2834	4947.23	RB1;CDKN1A;PDGFB;PDGFA;FGF2;FGF3;FGF4;IGF1R;FGF5;FGF6;FGF7;FGF8;CCND1;FGF9;AKT2;PDGFD;PDGFC;E2F1;FGF20;AKT1;FGF23;FGF22;FGF21;CDKN2A;HGF;MITF;IGF1;FGF17;FGF16;CDK6;CDK4;FGF19;FGF18;BAX;MET;FGF10
Human papillomavirus infection	62/331	2e-41	3.88e-40	0	0	12.7965	1199.2	RB1;IFNA5;ITGB1;IFNA4;GSK3B;CDKN1A;IFNA7;CDKN1B;IFNA6;IFNA1;ITGB3;IFNA2;ITGA2B;TNC;CCND2;HEY1;CCND1;TNN;AKT2;AKT1;ITGAV;ITGA4;ITGA3;ITGA2;WNT5A;WNT9A;AXIN2;TNFRSF1A;CCNA2;RBL2;CCNA1;CCNE2;CCNE1;COL4A1;ITGA5;ITGA9;NOTCH1;NOTCH4;PTGS2;THBS2;FOXO1;CDC42;RELN;SPP1;EIF4EBP1;E2F1;HES1;WNT1;HES5;JAG1;STAT1;WNT3A;WNT7B;FZD8;VEGFA;COL1A1;CDK6;RPS6KB1;CDK4;CDK2;CTNNB1;BAX
Proteoglycans in cancer	44/205	3.61e-32	6.47e-31	0	0	14.5076	1050.35	ITGB1;CDKN1A;ITGB3;ITPR1;HIF1A;FGF2;ACTG1;IGF1R;CDC42;SHH;CCND1;AKT2;MYC;KDR;AKT1;IL12B;TIMP3;ITGAV;WNT1;SMAD2;TGFB2;WNT3A;WNT7B;HGF;PTCH1;ITGA2;WNT5A;IGF2;FZD8;MSN;IGF1;WNT9A;MAPK14;MMP9;DCN;VEGFA;COL1A1;RPS6KB1;CTNNB1;NANOG;ITGA5;TLR4;MET;CD44
AGE-RAGE signaling pathway in diabetic complications	31/100	2.71e-28	4.51e-27	0	0	23.1406	1468.84	CDKN1B;FOXO1;ICAM1;CDC42;CCND1;AKT2;AKT1;CCL2;JAK2;SMAD2;STAT5A;EGR1;STAT5B;SMAD4;TGFB2;SMAD3;VCAM1;TGFB3;STAT1;VEGFB;VEGFC;VEGFD;MAPK14;TGFBR2;VEGFA;COL1A1;COL4A1;CDK4;IL1B;BCL2;BAX
Focal adhesion	40/201	5.76e-28	8.95e-27	0	0	13.0462	818.276	ITGB1;GSK3B;FLT1;ITGB3;ITGA2B;PDGFB;TNC;PDGFA;THBS2;ACTG1;IGF1R;CDC42;RELN;CCND2;CCND1;TNN;AKT2;PDGFD;PDGFC;KDR;SPP1;AKT1;ITGAV;ITGA4;ITGA3;HGF;ITGA2;VEGFB;VEGFC;VEGFD;IGF1;PGF;VEGFA;COL1A1;COL4A1;BCL2;CTNNB1;ITGA5;MET;ITGA9
Regulation of actin cytoskeleton	40/218	1.53e-26	2.23e-25	0	0	11.7899	700.776	ITGB1;ITGAM;ITGB3;ITGA2B;ITGB2;PDGFB;PDGFA;CXCR4;ITGAL;FGF2;FGF3;ACTG1;FGF4;INS;FGF5;CDC42;FGF6;FGF7;FGF8;FGF9;PDGFD;PDGFC;CFL1;FGF20;ITGAV;FGF23;FGF22;FGF21;ITGA4;ITGA3;ITGA2;MSN;FGF17;FGF16;CXCL12;FGF19;FGF18;ITGA5;FGF10;ITGA9
Cellular senescence	35/156	1.8e-26	2.47e-25	0	0	15.0174	890.22	RB1;CDKN1A;ITPR1;FOXO3;FOXO1;CCNB3;CCNB2;CCNB1;CCND2;CCND1;AKT2;CHEK2;MYC;EIF4EBP1;E2F1;AKT1;SMAD2;TGFB2;CDKN2B;SMAD3;TGFB3;CDKN2A;MAPK14;CDC25A;TGFBR2;CCNA2;RBL2;CCNA1;CDK6;CCNE2;CCNE1;CDK4;CDK2;CDK1;VDAC1
HIF-1 signaling pathway	30/109	1.08e-25	1.4e-24	0	0	19.498	1120.83	CDKN1A;CDKN1B;FLT1;EPO;SLC2A1;HIF1A;IGF1R;INS;AKT2;EIF4EBP1;PGK1;AKT1;HMOX1;VHL;IL6R;ANGPT4;ANGPT2;ANGPT1;ARNT;IGF1;RBX1;VEGFA;PFKL;IFNG;RPS6KB1;BCL2;TEK;ALDOA;GAPDH;TLR4
Human T-cell leukemia virus 1 infection	39/219	2.15e-25	2.64e-24	0	0	11.3356	643.851	RB1;CDKN1A;ITGB2;SLC2A1;ITGAL;IL2RG;ICAM1;CCNB2;CCND2;CCND1;AKT2;CHEK2;MYC;E2F1;AKT1;STAT5A;SMAD2;EGR1;STAT5B;CDKN2B;SMAD4;TGFB2;CDKN2C;SMAD3;CDKN2A;TGFB3;NFKB2;TGFBR2;TNFRSF1A;CCNA2;CCNA1;CCNE2;CCNE1;CDK4;CDK2;BAX;VDAC1;MAD1L1;BCL2L1
Hepatocellular carcinoma	35/168	2.65e-25	3.09e-24	0	0	13.654	772.665	RB1;GSK3B;CDKN1A;LEF1;ACTG1;IGF1R;CCND1;AKT2;MYC;E2F1;AKT1;HMOX1;WNT1;SMAD2;SMAD4;TGFB2;SMAD3;TGFB3;WNT3A;CDKN2A;HGF;WNT7B;WNT5A;IGF2;FZD8;AXIN2;WNT9A;TGFBR2;CDK6;RPS6KB1;CDK4;BAX;CTNNB1;MET;BCL2L1
Hepatitis B	34/162	1.01e-24	1.12e-23	0	0	13.7489	759.635	RB1;IFNA5;IFNA4;CDKN1A;IFNA7;IFNA6;IFNA1;YWHAB;IFNA2;YWHAQ;AKT2;MYC;E2F1;AKT1;JAK2;STAT5A;STAT5B;SMAD4;TGFB2;SMAD3;TGFB3;STAT1;MAPK14;MMP9;YWHAZ;TGFBR2;CCNA2;CCNA1;CCNE2;CCNE1;CDK2;BCL2;BAX;TLR4
Transcriptional misregulation in cancer	36/192	2.54e-24	2.69e-23	0	0	11.9914	651.474	CSF1R;CDKN1A;CDKN1B;FLT1;ITGAM;FLT3;PDGFA;BMI1;MPO;FOXO1;IGF1R;HOXA10;HOXA9;CCND2;SIN3A;MYC;NGFR;ZBTB17;MEF2C;CDKN2C;MMP3;MITF;IGF1;MMP9;RUNX2;PBX1;RUNX1;TGFBR2;CCNA2;CCNA1;MEIS1;SP1;BAX;PPARG;MET;BCL2L1
Human cytomegalovirus infection	38/225	6.68e-24	6.77e-23	0	0	10.5991	565.598	RB1;IFNA5;IFNA4;GSK3B;CDKN1A;IFNA7;IFNA6;IFNA1;ITGB3;IFNA2;ITPR1;CXCR4;PTGS2;CCND1;AKT2;MYC;CCL5;CXCR2;EIF4EBP1;E2F1;AKT1;CCL2;ITGAV;IL6R;CDKN2A;IL10RB;IL10RA;MAPK14;VEGFA;TNFRSF1A;CDK6;CXCL12;RPS6KB1;CDK4;SP1;IL1B;CTNNB1;BAX
Measles	31/139	1.75e-23	1.7e-22	0	0	14.7548	773.158	IFNA5;GSK3B;IFNA4;IFNA7;CDKN1B;IFNA6;IFNA1;IFNA2;IL2RG;BBC3;CCND2;CCND1;AKT2;AKT1;IL12B;IL12A;STAT5A;HSPA8;STAT5B;STAT1;MSN;CDK6;CCNE2;CCNE1;CDK4;IL1B;CDK2;BCL2;BAX;TLR4;BCL2L1
FoxO signaling pathway	30/131	4.01e-23	3.73e-22	0	0	15.2337	785.624	CDKN1A;CDKN1B;FOXO4;FOXO3;FOXO1;IGF1R;INS;CCNB3;CCNB2;CCNB1;CCND2;CCND1;AKT2;AKT1;SKP2;IL10;CDKN2D;SMAD4;TGFB2;CDKN2B;SMAD3;TGFB3;PLK1;IGF1;MAPK14;SOD2;TGFBR2;RBL2;CDK2;CAT
Small cell lung cancer	26/92	9.5e-23	8.51e-22	0	0	20.0294	1015.65	ITGB1;RB1;CDKN1A;CDKN1B;ITGA2B;PTGS2;CCND1;AKT2;MYC;E2F1;AKT1;ITGAV;SKP2;ZBTB17;CDKN2B;ITGA3;ITGA2;CDK6;CCNE2;CCNE1;COL4A1;CDK4;CDK2;BCL2;BAX;BCL2L1
Epstein-Barr virus infection	35/202	1.77e-22	1.53e-21	0	0	10.8552	543.673	RB1;IFNA5;IFNA4;CDKN1A;IFNA7;CDKN1B;IFNA6;IFNA1;IFNA2;ITGAL;ICAM1;CCND2;CCND1;SIN3A;AKT2;MYC;E2F1;AKT1;HES1;SKP2;STAT1;MAPK14;NFKB2;CCNA2;CXCL10;CCNA1;CDK6;CCNE2;CCNE1;CDK4;NEDD4;CDK2;BCL2;BAX;CD44
Viral protein interaction with cytokine and cytokine receptor	26/100	1.01e-21	8.41e-21	0	0	17.8567	863.269	CSF1R;IL20;CSF1;IL24;IL20RA;IL20RB;CXCR4;IL2RG;CXCL14;CXCL5;CCL7;CCL5;CXCR2;CCL2;IL6R;IL10;IL10RB;IL10RA;IL19;TNFRSF1B;TNFRSF1A;IL22RA1;CXCL10;CXCL12;ACKR3;IL6ST
Hippo signaling pathway	31/163	2.76e-21	2.22e-20	0	0	12.0572	570.766	YWHAE;GSK3B;YWHAB;ITGB2;LEF1;ACTG1;BBC3;CCND2;CCND1;YWHAQ;MYC;WNT1;YWHAG;YWHAH;SMAD2;SMAD4;TGFB2;SMAD3;TGFB3;WNT3A;WNT7B;WNT5A;FZD8;AXIN2;WNT9A;YWHAZ;SMAD7;TGFBR2;BMP4;ID1;CTNNB1
Chemical carcinogenesis	36/239	5.85e-21	4.54e-20	0	0	9.19275	428.271	RB1;PTGS2;FGF2;DLL1;FGF3;FGF4;FGF5;DLL4;FGF6;FGF7;FGF8;CCND1;FGF9;AKT2;MYC;EIF4EBP1;FGF20;E2F1;AKT1;TNFSF11;JAK2;WNT1;FGF22;STAT5A;STAT5B;JAG1;ARNT;CDC6;CDC25A;VEGFA;FGF17;FGF16;RPS6KB1;FGF18;BCL2;FGF10
Signaling pathways regulating pluripotency of stem cells	29/143	8.31e-21	6.25e-20	0	0	13.0037	601.243	GSK3B;BMI1;FGF2;IGF1R;AKT2;MYC;AKT1;WNT1;JAK2;SMAD2;SMAD4;SMAD3;WNT3A;PCGF2;WNT7B;WNT5A;LIF;FZD8;LIFR;IGF1;AXIN2;WNT9A;MAPK14;BMP4;MEIS1;ID1;CTNNB1;NANOG;IL6ST
Kaposi sarcoma-associated herpesvirus infection	32/193	4.83e-20	3.52e-19	0	0	10.216	454.381	RB1;IFNA5;IFNA4;GSK3B;CDKN1A;IFNA7;IFNA6;IFNA1;IFNA2;LEF1;PDGFB;ITPR1;PTGS2;HIF1A;FGF2;ICAM1;CCND1;AKT2;MYC;E2F1;AKT1;JAK2;ANGPT2;STAT1;MAPK14;VEGFA;TNFRSF1A;CDK6;CDK4;CTNNB1;BAX;IL6ST
Chronic myeloid leukemia	22/76	1.09e-19	7.66e-19	0	0	20.5132	895.753	RB1;STAT5A;STAT5B;CDKN1A;SMAD4;TGFB2;CDKN1B;SMAD3;CDKN2A;TGFB3;GAB2;RUNX1;TGFBR2;CDK6;CCND1;CDK4;AKT2;MYC;E2F1;AKT1;BAX;BCL2L1
Hepatitis C	29/157	1.29e-19	8.81e-19	0	0	11.5731	503.409	RB1;IFNA5;YWHAE;GSK3B;IFNA4;CDKN1A;IFNA7;IFNA6;IFNA1;YWHAB;IFNA2;CCND1;YWHAQ;AKT2;MYC;E2F1;AKT1;YWHAG;YWHAH;STAT1;YWHAZ;TNFRSF1A;CXCL10;CDK6;IFNG;CDK4;CDK2;BAX;CTNNB1
Prostate cancer	24/97	1.37e-19	9.1e-19	0	0	16.6232	722.055	RB1;GSK3B;CDKN1A;CDKN1B;MMP3;LEF1;PDGFB;PDGFA;IGF1;MMP9;FOXO1;IGF1R;INS;CCND1;CCNE2;CCNE1;AKT2;PDGFD;PDGFC;CDK2;BCL2;E2F1;AKT1;CTNNB1
Lipid and atherosclerosis	33/215	1.46e-19	9.47e-19	0	0	9.3343	404.818	IFNA5;IFNA4;GSK3B;IFNA7;IFNA6;IFNA1;IFNA2;ITPR1;ICAM1;HSPD1;CDC42;AKT2;CCL5;AKT1;IL12B;CCL2;IL12A;JAK2;HSPA8;VCAM1;HSPA5;MMP3;MAPK14;SOD2;MMP9;TNFRSF1A;SELP;IL1B;BCL2;BAX;PPARG;TLR4;BCL2L1
Hematopoietic cell lineage	24/99	2.3e-19	1.45e-18	0	0	16.1782	694.298	CSF1R;CSF3;CSF3R;ITGAM;CSF1;ITGA4;EPO;IL11RA;FLT3;ITGA3;ITGB3;ITGA2;ITGA2B;FLT3LG;EPOR;KITLG;THPO;IL7;IL1B;KIT;ITGA5;IL6R;CD34;CD44
Pancreatic cancer	21/76	2.19e-18	1.34e-17	0	0	19.1743	779.699	RB1;SMAD2;CDKN1A;SMAD4;TGFB2;SMAD3;CDKN2A;STAT1;TGFB3;TGFBR2;VEGFA;CDC42;CDK6;CCND1;RPS6KB1;CDK4;AKT2;E2F1;AKT1;BAX;BCL2L1
Calcium signaling pathway	33/240	4.6e-18	2.75e-17	0	0	8.1964	327.205	FLT1;PDGFB;ITPR1;PDGFA;CXCR4;FGF2;FGF3;FGF4;FGF5;FGF6;FGF7;FGF8;FGF9;PDGFD;PDGFC;KDR;FGF20;FGF23;FGF22;FGF21;HGF;VEGFB;VEGFC;VEGFD;NGF;VEGFA;FGF17;FGF16;FGF19;FGF18;VDAC1;MET;FGF10
Cushing syndrome	27/155	1.16e-17	6.73e-17	0	0	10.7187	418.026	RB1;GSK3B;CDKN1A;CDKN1B;LEF1;ITPR1;CCND1;E2F1;WNT1;CDKN2B;CDKN2C;WNT3A;CDKN2A;WNT7B;WNT5A;FZD8;ARNT;AXIN2;WNT9A;PBX1;CDK6;CCNE2;CCNE1;CDK4;SP1;CDK2;CTNNB1
Viral carcinogenesis	30/203	2.05e-17	1.16e-16	0	0	8.86082	340.489	RB1;YWHAE;CDKN1A;CDKN1B;YWHAB;CDC42;CCND2;CCND1;YWHAQ;SKP2;YWHAG;YWHAH;STAT5A;STAT5B;CDKN2B;CDKN2A;YWHAZ;NFKB2;CCNA2;RBL2;CCNA1;CDK6;CCNE2;CCNE1;CDK4;CDK2;CDK1;BAX;IL6ST;MAD1L1
Th17 cell differentiation	23/107	2.37e-17	1.31e-16	0	0	13.8008	528.326	SMAD2;STAT5A;STAT5B;IL22;SMAD4;SMAD3;STAT1;IL23R;GATA3;IL2RG;MAPK14;HIF1A;IL27RA;RUNX1;TGFBR2;IFNG;IL23A;IRF4;IL1B;IL6ST;JAK2;IL12RB1;IL6R
Inflammatory bowel disease	19/65	2.87e-17	1.56e-16	0	0	20.6458	786.358	IL10;SMAD2;IL22;TGFB2;SMAD3;STAT1;TGFB3;IL23R;IL13;GATA3;IL2RG;IFNG;IL23A;IL1B;IL12B;IL12A;IL12RB1;TLR4;IL12RB2
Tuberculosis	28/180	6.25e-17	3.31e-16	0	0	9.37352	349.742	IFNA5;IFNA4;IFNA7;IFNA6;ITGAM;IFNA1;IFNA2;ITGB2;HSPD1;AKT2;AKT1;IL12B;IL12A;JAK2;IL10;TGFB2;TGFB3;IL10RB;STAT1;IL10RA;MAPK14;TNFRSF1A;IFNG;IL23A;IL1B;BCL2;BAX;TLR4
Malaria	17/50	7.61e-17	3.94e-16	0	0	25.6357	951.47	IL10;CSF3;TGFB2;VCAM1;TGFB3;HGF;ITGB2;ITGAL;THBS2;ICAM1;SELP;IFNG;IL1B;CCL2;IL12A;MET;TLR4
Oocyte meiosis	24/129	1.6e-16	8.12e-16	0	0	11.5381	419.629	YWHAE;YWHAB;PLK1;CUL1;ITPR1;IGF1;CDC25C;PKMYT1;MAPK14;YWHAZ;IGF1R;RBX1;INS;CCNB2;CCNB1;CCNE2;YWHAQ;CCNE1;CDK2;CDK1;MAD1L1;YWHAG;SKP1;YWHAH
Rheumatoid arthritis	21/93	2.02e-16	1e-15	0	0	14.6343	528.837	TGFB2;FLT1;CSF1;ANGPT1;PTH;TGFB3;ITGB2;MMP3;ITGAL;CXCL5;ICAM1;VEGFA;CXCL12;IFNG;IL23A;IL1B;CCL5;TNFSF11;CCL2;TEK;TLR4
MicroRNAs in cancer	35/310	2.41e-16	1.17e-15	0	0	6.55539	235.755	CDKN1A;CDKN1B;NOTCH1;NOTCH4;ITGB3;PDGFB;TNC;PDGFA;BMI1;PTGS2;CCND2;CCND1;TNN;MYC;E2F1;HMOX1;TIMP3;MCL1;TGFB2;CDKN2A;WNT3A;CDC25C;MMP9;CDC25A;VEGFA;CDC25B;EFNA1;CDK6;CCNE2;CCNE1;BCL2;ITGA5;MET;CD44;EZH2
p53 signaling pathway	19/73	3.2e-16	1.52e-15	0	0	17.58	627.241	CDKN1A;CDKN2A;IGF1;BBC3;CCNB2;CCNB1;CCND2;CDK6;CCND1;CCNE2;CCNE1;ZMAT3;CDK4;CHEK2;CDK2;BCL2;CDK1;BAX;BCL2L1
Colorectal cancer	20/86	5.74e-16	2.67e-15	0	0	15.1702	532.384	SMAD2;GSK3B;CDKN1A;SMAD4;TGFB2;SMAD3;DCC;TGFB3;LEF1;AXIN2;BBC3;TGFBR2;CCND1;RPS6KB1;AKT2;MYC;BCL2;AKT1;BAX;CTNNB1
Human immunodeficiency virus 1 infection	29/212	5.91e-16	2.7e-15	0	0	8.07198	283.041	IFNA5;IFNA4;IFNA7;IFNA6;IFNA1;IFNA2;CUL1;ITPR1;CXCR4;CCNB3;CCNB2;CCNB1;AKT2;CFL1;AKT1;SKP1;CDC25C;TNFRSF1B;MAPK14;RBX1;TNFRSF1A;WEE1;WEE2;RPS6KB1;BCL2;CDK1;BAX;TLR4;BCL2L1
Fluid shear stress and atherosclerosis	23/139	9.95e-15	4.46e-14	0	0	9.97732	321.684	MEF2C;VCAM1;ITGB3;ITGA2B;PDGFB;PDGFA;MAPK14;MMP9;ACTG1;ICAM1;TNFRSF1A;VEGFA;BMP4;IFNG;AKT2;IL1B;KDR;BCL2;AKT1;HMOX1;CCL2;CTNNB1;ITGAV
TNF signaling pathway	21/112	1.1e-14	4.81e-14	0	0	11.5675	371.843	JAG1;VCAM1;CSF1;MMP3;LIF;VEGFC;VEGFD;TNFRSF1B;PTGS2;MAPK14;MMP9;CXCL5;ICAM1;TNFRSF1A;CXCL10;AKT2;IL1B;CCL5;AKT1;CCL2;JUNB
Influenza A	25/172	1.52e-14	6.55e-14	0	0	8.58866	273.28	IFNA5;IFNA4;IFNA7;IFNA6;IFNA1;IFNA2;ACTG1;ICAM1;AKT2;CCL5;AKT1;IL12B;CCL2;IL12A;JAK2;STAT1;TNFRSF1A;CXCL10;CDK6;IFNG;CDK4;IL1B;BAX;VDAC1;TLR4
Acute myeloid leukemia	17/67	1.89e-14	8.02e-14	0	0	16.9048	534.152	STAT5A;CSF1R;STAT5B;ITGAM;FLT3;LEF1;MPO;RUNX1;CCNA2;CCNA1;CCND1;RPS6KB1;AKT2;MYC;KIT;EIF4EBP1;AKT1
TGF-beta signaling pathway	19/94	4.88e-14	2.03e-13	0	0	12.644	387.552	SMAD2;CDKN2B;SMAD4;TGFB2;SMAD3;TGFB3;CUL1;DCN;RBX1;TGFBR2;SMAD7;BMP4;IFNG;RPS6KB1;SP1;MYC;ID1;FMOD;SKP1
Basal cell carcinoma	16/63	1.11e-13	4.52e-13	0	0	16.8856	503.754	GSK3B;CDKN1A;WNT3A;PTCH1;WNT7B;WNT5A;LEF1;FZD8;AXIN2;WNT9A;GLI1;BMP4;SHH;BAX;CTNNB1;WNT1
Progesterone-mediated oocyte maturation	19/100	1.6e-13	6.43e-13	0	0	11.7038	344.824	PLK1;IGF1;CDC25C;PKMYT1;MAPK14;CDC25A;IGF1R;CDC25B;INS;CCNB3;CCNA2;CCNB2;CCNA1;CCNB1;AKT2;CDK2;CDK1;AKT1;MAD1L1
ECM-receptor interaction	18/88	1.84e-13	7.25e-13	0	0	12.8047	375.516	ITGB1;ITGA4;ITGA3;ITGB3;ITGA2;ITGA2B;TNC;THBS2;COL1A1;RELN;TNN;COL4A1;DAG1;SPP1;ITGAV;ITGA5;CD44;ITGA9
Wnt signaling pathway	23/166	4.94e-13	1.92e-12	0	0	8.08227	229.021	GSK3B;SMAD4;SMAD3;WNT3A;WNT7B;WNT5A;LEF1;CUL1;FZD8;AXIN2;WNT9A;DKK1;RBX1;SFRP1;CCND2;SFRP2;CCND1;WIF1;MYC;RSPO2;CTNNB1;WNT1;SKP1
Toxoplasmosis	19/112	1.36e-12	5.18e-12	0	0	10.1874	278.385	ITGB1;IL10;HSPA8;TGFB2;TGFB3;IL10RB;STAT1;IL10RA;MAPK14;TNFRSF1A;IFNG;AKT2;BCL2;AKT1;IL12B;IL12A;JAK2;TLR4;BCL2L1
Leishmaniasis	16/77	3.17e-12	1.19e-11	0	0	13.0009	344.21	ITGB1;IL10;TGFB2;ITGAM;ITGA4;STAT1;TGFB3;ITGB2;PTGS2;MAPK14;IFNG;IL1B;IL12B;IL12A;JAK2;TLR4
Th1 and Th2 cell differentiation	17/92	4.96e-12	1.83e-11	0	0	11.2555	292.98	STAT5A;STAT5B;NOTCH1;JAG1;STAT1;IL13;GATA3;IL2RG;MAPK14;DLL1;DLL4;IFNG;IL12B;IL12A;JAK2;IL12RB1;IL12RB2
Renal cell carcinoma	15/69	7.61e-12	2.77e-11	0	0	13.7384	351.733	CDKN1A;TGFB2;TGFB3;HGF;SLC2A1;PDGFB;ARNT;HIF1A;RBX1;VEGFA;CDC42;AKT2;AKT1;VHL;MET
Prolactin signaling pathway	15/70	9.5e-12	3.41e-11	0	0	13.4879	342.319	STAT5A;GSK3B;STAT5B;STAT1;PRL;FOXO3;MAPK14;PRLR;INS;CCND2;CCND1;AKT2;AKT1;TNFSF11;JAK2
Non-small cell lung cancer	15/72	1.47e-11	5.17e-11	0	0	13.0133	324.632	RB1;STAT5A;STAT5B;CDKN1A;CDKN2A;HGF;FOXO3;CDK6;CCND1;CDK4;AKT2;E2F1;AKT1;BAX;MET
Leukocyte transendothelial migration	18/114	1.87e-11	6.49e-11	0	0	9.3243	230.346	ITGB1;VCAM1;ITGAM;ITGA4;CTNND1;ITGB2;MSN;CXCR4;THY1;ITGAL;MAPK14;MMP9;ACTG1;ICAM1;CDC42;CXCL12;CTNNB1;JAM3
Toll-like receptor signaling pathway	17/104	3.86e-11	1.32e-10	0	0	9.69703	232.513	IFNA5;IFNA4;IFNA7;IFNA6;IFNA1;STAT1;IFNA2;MAPK14;CXCL10;AKT2;IL1B;CCL5;SPP1;AKT1;IL12B;IL12A;TLR4
Arrhythmogenic right ventricular cardiomyopathy	15/77	4.08e-11	1.38e-10	0	0	11.9608	286.141	ITGB1;ITGA4;ITGA3;ITGB3;ITGA2;ITGA2B;LEF1;ACTG1;GJA1;CDH2;DAG1;CTNNB1;ITGAV;ITGA5;ITGA9
Shigellosis	25/246	5.15e-11	1.71e-10	0	0	5.69107	134.82	ITGB1;GSK3B;CUL1;ITPR1;FOXO4;FOXO3;FOXO1;ACTG1;CDC42;AKT2;CCL5;AKT1;SKP1;MAPK14;RBX1;TNFRSF1A;RPS6KB1;IL1B;BCL2;BAX;VDAC1;ITGA5;TLR4;CD44;BCL2L1
Thyroid hormone signaling pathway	18/121	5.22e-11	1.71e-10	0	0	8.68749	205.685	GSK3B;NOTCH1;STAT1;NOTCH4;ITGB3;SLC2A1;HIF1A;FOXO1;ACTG1;BMP4;PFKL;CCND1;SIN3A;AKT2;MYC;AKT1;CTNNB1;ITGAV
Osteoclast differentiation	18/127	1.19e-10	3.85e-10	0	0	8.20675	187.535	CSF1R;TGFB2;CSF1;STAT1;ITGB3;MITF;GAB2;MAPK14;NFKB2;TGFBR2;TNFRSF1A;IFNG;AKT2;IL1B;AKT1;TNFSF11;PPARG;JUNB
Chagas disease	16/102	2.76e-10	8.81e-10	0	0	9.20977	202.712	SMAD2;IL10;TGFB2;TGFB3;MAPK14;TGFBR2;TNFRSF1A;IFNG;AKT2;IL1B;CCL5;AKT1;IL12B;CCL2;IL12A;TLR4
Glioma	14/75	3.34e-10	1.05e-09	0	0	11.3183	246.964	RB1;CDKN1A;CDKN2A;PDGFB;PDGFA;IGF1;IGF1R;CDK6;CCND1;CDK4;AKT2;E2F1;AKT1;BAX
AMPK signaling pathway	17/120	3.96e-10	1.23e-09	0	0	8.18397	177.189	ADIPOQ;IGF1;FOXO3;FOXO1;IGF1R;INS;CCNA2;CCNA1;PFKL;CCND1;RPS6KB1;AKT2;LEP;LEPR;EIF4EBP1;AKT1;PPARG
Parathyroid hormone synthesis, secretion and action	16/106	4.98e-10	1.53e-09	0	0	8.79865	188.471	EGR1;MEF2C;CDKN1A;PTH;ITPR1;GATA3;PTH1R;RUNX2;PTHLH;NR4A2;MMP13;SP1;BGLAP;BCL2;TNFSF11;FGF23
Longevity regulating pathway	15/102	2.53e-09	7.65e-09	0	0	8.51288	168.518	HSPA8;ADIPOQ;IGF1;FOXO3;SOD2;FOXO1;IGF1R;INS;RPS6KB1;AKT2;CAT;EIF4EBP1;AKT1;BAX;PPARG
Growth hormone synthesis, secretion and action	16/119	2.85e-09	8.51e-09	0	0	7.68301	151.171	STAT5A;STAT5B;GSK3B;CSH2;STAT1;CSH1;ITPR1;IGF1;MAPK14;GH2;GHR;GH1;AKT2;AKT1;JAK2;JUNB
Hypertrophic cardiomyopathy	14/90	4.07e-09	1.2e-08	0	0	9.07749	175.366	ITGB1;TGFB2;ITGA4;ITGA3;TGFB3;ITGB3;ITGA2;ITGA2B;IGF1;ACTG1;DAG1;ITGAV;ITGA5;ITGA9
Pertussis	13/76	4.43e-09	1.29e-08	0	0	10.1496	195.227	ITGB1;IL10;ITGAM;ITGB2;MAPK14;CXCL5;IL23A;IL1B;CFL1;IL12B;IL12A;ITGA5;TLR4
IL-17 signaling pathway	14/94	7.29e-09	2.1e-08	0	0	8.62184	161.544	GSK3B;CSF3;IL13;MMP3;PTGS2;MAPK14;MMP9;CXCL5;CXCL10;MMP13;IFNG;CCL7;IL1B;CCL2
Diabetic cardiomyopathy	20/203	7.71e-09	2.19e-08	0	0	5.43842	101.595	SMAD2;GSK3B;TGFB2;SMAD3;TGFB3;COX4I1;SLC2A1;MAPK14;MMP9;TGFBR2;INS;COL1A1;SP1;AKT2;PDK4;AKT1;COX2;VDAC1;GAPDH;PDK2
Dilated cardiomyopathy	14/96	9.65e-09	2.71e-08	0	0	8.41069	155.234	ITGB1;TGFB2;ITGA4;ITGA3;TGFB3;ITGB3;ITGA2;ITGA2B;IGF1;ACTG1;DAG1;ITGAV;ITGA5;ITGA9
Neurotrophin signaling pathway	15/119	2.19e-08	6.06e-08	0	0	7.11514	125.503	YWHAE;NGFR;GSK3B;BDNF;FOXO3;NGF;MAPK14;CDC42;NTF4;AKT2;NTF3;BCL2;AKT1;BAX;SH2B3
Endometrial cancer	1958-11-01	2.25e-08	6.18e-08	0	0	11.4634	201.85	GSK3B;CDKN1A;CCND1;AKT2;MYC;LEF1;AKT1;BAX;CTNNB1;AXIN2;FOXO3
Necroptosis	17/159	3.09e-08	8.36e-08	0	0	5.92438	102.454	STAT5A;IFNA5;STAT5B;IFNA4;IFNA7;IFNA6;IFNA1;STAT1;IFNA2;TNFRSF1A;IFNG;IL1B;BCL2;BAX;VDAC1;JAK2;TLR4
Coronavirus disease	20/232	7.32e-08	1.96e-07	0	0	4.68747	77.0133	IFNA5;IFNA4;IFNA7;CSF3;IFNA6;IFNA1;STAT1;IFNA2;MMP3;MAPK14;TNFRSF1A;SELP;CXCL10;IL1B;IL12B;CCL2;IL12A;IL6ST;TLR4;IL6R
Bladder cancer	1941-09-01	1.15e-07	3.04e-07	0	0	13.7174	219.204	RB1;CDKN1A;CCND1;CDKN2A;CDK4;MYC;E2F1;MMP9;VEGFA
mTOR signaling pathway	16/154	1.18e-07	3.08e-07	0	0	5.72412	91.3314	GSK3B;WNT3A;WNT7B;WNT5A;FZD8;IGF1;WNT9A;IGF1R;TNFRSF1A;INS;RPS6KB1;AKT2;EIF4EBP1;AKT1;SKP2;WNT1
Non-alcoholic fatty liver disease	16/155	1.29e-07	3.33e-07	0	0	5.68265	90.1565	GSK3B;COX4I1;ADIPOQ;MAPK14;TNFRSF1A;INS;CDC42;AKT2;IL1B;LEP;LEPR;AKT1;COX2;BAX;PPARG;IL6R
Adherens junction	1971-11-01	2e-07	5.11e-07	0	0	8.97368	138.438	CDC42;TJP1;SMAD4;SMAD3;CTNND1;LEF1;CTNNB1;MET;ACTG1;IGF1R;TGFBR2
NOD-like receptor signaling pathway	17/181	2.07e-07	5.24e-07	0	0	5.12384	78.8576	IFNA5;YWHAE;IFNA4;IFNA7;IFNA6;IFNA1;STAT1;IFNA2;ITPR1;MAPK14;IL1B;CCL5;BCL2;CCL2;VDAC1;TLR4;BCL2L1
Legionellosis	1957-10-01	2.15e-07	5.38e-07	0	0	10.3952	159.604	EEF1G;HSPA8;ITGAM;IL1B;ITGB2;IL12B;IL12A;TLR4;HSPD1;NFKB2
Notch signaling pathway	1959-10-01	3.01e-07	7.47e-07	0	0	9.9699	149.7	DLL4;NOTCH1;JAG1;HEY1;NOTCH4;NUMB;DTX1;HES1;DLL1;HES5
Cell adhesion molecules	15/148	4.04e-07	9.92e-07	0	0	5.55544	81.78	ITGB1;VCAM1;ITGAM;ITGA4;ITGB2;ITGAL;ICAM1;SELP;VCAN;CDH2;CD6;ITGAV;CD34;ITGA9;JAM3
Chemokine signaling pathway	17/192	4.81e-07	1.17e-06	0	0	4.79905	69.8119	STAT5B;GSK3B;STAT1;CXCR4;FOXO3;CXCL14;CXCL5;CDC42;CXCL10;CXCL12;CCL7;AKT2;CCL5;CXCR2;AKT1;CCL2;JAK2
Melanogenesis	12/101	1.08e-06	2.59e-06	0	0	6.6064	90.7618	GSK3B;KITLG;WNT3A;WNT7B;WNT5A;KIT;LEF1;FZD8;CTNNB1;MITF;WNT9A;WNT1
Amoebiasis	12/102	1.2e-06	2.86e-06	0	0	6.53266	89.0515	COL1A1;IL10;TGFB2;ITGAM;IFNG;COL4A1;TGFB3;IL1B;ITGB2;IL12B;IL12A;TLR4
C-type lectin receptor signaling pathway	12/104	1.48e-06	3.49e-06	0	0	6.38999	85.767	IL10;IL23A;STAT1;AKT2;IL1B;ITPR1;AKT1;IL12B;IL12A;PTGS2;MAPK14;NFKB2
RIG-I-like receptor signaling pathway	1970-10-01	1.56e-06	3.63e-06	0	0	8.1375	108.822	IFNA5;IFNA4;CXCL10;IFNA7;IFNA6;IFNA1;IFNA2;IL12B;IL12A;MAPK14
Alzheimer disease	23/369	2.56e-06	5.85e-06	0	0	3.30549	42.5615	GSK3B;CSF1;WNT3A;WNT7B;COX4I1;WNT5A;ITPR1;FZD8;WNT9A;AXIN2;PTGS2;DKK1;TNFRSF1A;INS;AKT2;IL1B;AKT1;COX2;CTNNB1;VDAC1;APOE;WNT1;GAPDH
Relaxin signaling pathway	13/129	2.56e-06	5.85e-06	0	0	5.49731	70.7808	SMAD2;VEGFB;VEGFC;VEGFD;MAPK14;MMP9;TGFBR2;VEGFA;COL1A1;MMP13;COL4A1;AKT2;AKT1
Apelin signaling pathway	13/137	5.01e-06	1.12e-05	0	0	5.14053	62.732	SMAD2;EGR1;MEF2C;SMAD4;JAG1;SMAD3;ITPR1;MYL4;CCND1;RPS6KB1;AKT2;SPP1;AKT1
Yersinia infection	13/137	5.01e-06	1.12e-05	0	0	5.14053	62.732	ITGB1;IL10;GSK3B;ITGA4;MAPK14;ACTG1;CDC42;AKT2;IL1B;AKT1;CCL2;ITGA5;TLR4
Cytosolic DNA-sensing pathway	1963-09-01	5.21e-06	1.16e-05	0	0	8.1197	98.7771	IFNA5;IFNA4;CXCL10;IFNA7;IFNA6;IFNA1;IL1B;CCL5;IFNA2
Pathways of neurodegeneration	26/475	6.17e-06	1.36e-05	0	0	2.88643	34.6258	GSK3B;CSF1;COX4I1;ITPR1;PTGS2;COX2;WNT1;HSPA5;BDNF;WNT3A;WNT7B;WNT5A;FZD8;WNT9A;AXIN2;TNFRSF1B;MAPK14;DKK1;TNFRSF1A;IL1B;CAT;BCL2;CTNNB1;BAX;VDAC1;BCL2L1
African trypanosomiasis	1937-07-01	8.75e-06	1.89e-05	0	0	11.3251	131.897	IL10;VCAM1;IFNG;IL1B;IL12B;IL12A;ICAM1
Thyroid cancer	1937-07-01	8.75e-06	1.89e-05	0	0	11.3251	131.897	CDKN1A;CCND1;MYC;LEF1;BAX;CTNNB1;PPARG
ErbB signaling pathway	1985-10-01	9.34e-06	2e-05	0	0	6.505	75.3323	STAT5A;GSK3B;STAT5B;CDKN1A;CDKN1B;RPS6KB1;AKT2;MYC;EIF4EBP1;AKT1
NF-kappa B signaling pathway	11/104	9.5e-06	2.01e-05	0	0	5.77969	66.8403	VCAM1;CXCL12;IL1B;BCL2;TNFSF11;PTGS2;TLR4;ICAM1;NFKB2;BCL2L1;TNFRSF1A
Adipocytokine signaling pathway	1969-09-01	1.12e-05	2.35e-05	0	0	7.30549	83.2845	AKT2;LEP;ADIPOQ;SLC2A1;LEPR;AKT1;JAK2;TNFRSF1B;TNFRSF1A
Central carbon metabolism in cancer	1970-09-01	1.26e-05	2.62e-05	0	0	7.18536	81.0558	PFKL;FLT3;AKT2;MYC;KIT;SLC2A1;AKT1;MET;HIF1A
Hedgehog signaling pathway	1956-08-01	1.75e-05	3.61e-05	0	0	8.10199	88.7449	GSK3B;SHH;CCND2;CCND1;PTCH1;CUL1;BCL2;GLI1
Choline metabolism in cancer	1998-10-01	3.3e-05	6.75e-05	0	0	5.54034	57.166	RPS6KB1;SP1;AKT2;PDGFD;PDGFC;PDGFB;EIF4EBP1;AKT1;PDGFA;HIF1A
Apoptosis	12/142	3.71e-05	7.52e-05	0	0	4.51334	46.044	NGFR;AKT2;ITPR1;BCL2;AKT1;BAX;NGF;ACTG1;MCL1;BCL2L1;BBC3;TNFRSF1A
DNA replication	1936-06-01	8.28e-05	0.000166	0	0	9.68317	91.0158	MCM7;MCM3;MCM4;MCM5;MCM6;MCM2
PD-L1 expression and PD-1 checkpoint pathway in cancer	1989-09-01	8.76e-05	0.000174	0	0	5.4735	51.1399	IFNG;RPS6KB1;STAT1;AKT2;AKT1;JAK2;MAPK14;TLR4;HIF1A
Autoimmune thyroid disease	1953-07-01	9.88e-05	0.000195	0	0	7.37987	68.0589	IFNA5;IL10;IFNA4;IFNA7;IFNA6;IFNA1;IFNA2
Axon guidance	13/182	0.000102	0.0002	0	0	3.76303	34.5878	ITGB1;GSK3B;DCC;PTCH1;WNT5A;CXCR4;EFNA1;CDC42;SHH;CXCL12;CFL1;SLIT2;MET
Neutrophil extracellular trap formation	13/189	0.000149	0.000289	0	0	3.61206	31.8327	ITGAM;ITGB3;ITGA2B;ITGB2;ITGAL;MAPK14;MPO;ACTG1;SELP;AKT2;AKT1;VDAC1;TLR4
VEGF signaling pathway	1959-07-01	0.000197	0.000379	0	0	6.52634	55.6904	CDC42;AKT2;KDR;AKT1;PTGS2;MAPK14;VEGFA
Salmonella infection	15/249	0.000206	0.000394	0	0	3.14119	26.6581	LEF1;MAPK14;ACTG1;TNFRSF1A;CDC42;AKT2;MYC;IL1B;BCL2;AKT1;CTNNB1;BAX;TLR4;GAPDH;SKP1
Type I diabetes mellitus	1943-06-01	0.00023	0.000435	0	0	7.84841	65.7638	IFNG;IL1B;IL12B;IL12A;HSPD1;INS
Platelet activation	10/124	0.00024	0.000452	0	0	4.27105	35.5934	COL1A1;ITGB1;AKT2;ITGB3;ITGA2;ITGA2B;ITPR1;AKT1;MAPK14;ACTG1
Phospholipase D signaling pathway	11/148	0.000244	0.000454	0	0	3.91459	32.5666	KITLG;AKT2;PDGFD;PDGFC;KIT;CXCR2;PDGFB;AKT1;PDGFA;GAB2;INS
Herpes simplex virus 1 infection	23/498	0.000271	0.000501	0	0	2.39165	19.6453	IFNA5;IFNA4;IFNA7;IFNA6;IFNA1;STAT1;ITGB3;IFNA2;TNFRSF1A;IFNG;AKT2;CCL5;IL1B;EIF4EBP1;BCL2;AKT1;CCL2;IL12B;BAX;IL12A;ITGA5;JAK2;BCL2L1
Phagosome	11/152	0.000307	0.000563	0	0	3.80275	30.7581	ITGB1;ITGAM;ITGB3;ITGA2;ITGB2;ITGAV;ITGA5;THBS2;MPO;TLR4;ACTG1
Natural killer cell mediated cytotoxicity	10/131	0.000374	0.000681	0	0	4.02252	31.7397	IFNA5;IFNA4;IFNA7;IFNA6;IFNA1;IFNG;IFNA2;ITGB2;ITGAL;ICAM1
Gap junction	1988-08-01	0.000448	0.000809	0	0	4.85323	37.422	TJP1;GJA1;PDGFD;PDGFC;ITPR1;PDGFB;CDK1;PDGFA
Epithelial cell signaling in Helicobacter pylori infection	1970-07-01	0.00057	0.00102235	0	0	5.38379	40.2123	CDC42;TJP1;CCL5;CXCR2;MAPK14;MET;JAM3
T cell receptor signaling pathway	8/104	0.00135269	0.00240593	0	0	4.04104	26.6938	IL10;CDC42;GSK3B;IFNG;CDK4;AKT2;AKT1;MAPK14
Viral myocarditis	1960-06-01	0.00140756	0.00248455	0	0	5.37294	35.2782	CCND1;ITGB2;DAG1;ITGAL;ACTG1;ICAM1
Insulin resistance	8/108	0.00172273	0.00301802	0	0	3.87861	24.6828	GSK3B;RPS6KB1;AKT2;SLC2A1;AKT1;FOXO1;TNFRSF1A;INS
Autophagy	9/137	0.00209099	0.00363582	0	0	3.41252	21.0557	RPS6KB1;AKT2;ITPR1;BCL2;AKT1;HIF1A;IGF1R;BCL2L1;INS
Tight junction	10/169	0.00261564	0.0045144	0	0	3.05519	18.1669	ITGB1;CDC42;TJP1;CCND1;CDK4;NEDD4;MSN;ACTG1;RUNX1;JAM3
Mitophagy	1968-06-01	0.00268377	0.00459792	0	0	4.67774	27.6947	SP1;E2F1;MITF;FOXO3;HIF1A;BCL2L1
Prion disease	13/273	0.00435563	0.00740774	0	0	2.43451	13.2347	EGR1;HSPA8;GSK3B;NOTCH1;HSPA5;COX4I1;ITPR1;MAPK14;IL1B;CCL5;COX2;BAX;VDAC1
Bacterial invasion of epithelial cells	1977-06-01	0.0049868	0.00841974	0	0	4.0829	21.6433	ITGB1;CDC42;CTNNB1;ITGA5;MET;ACTG1
Allograft rejection	1938-04-01	0.00740978	0.0124207	0	0	5.66676	27.7952	IL10;IFNG;IL12B;IL12A
Pathogenic Escherichia coli infection	10/197	0.00764065	0.0127162	0	0	2.59398	12.6438	TJP1;ITGB1;CDC42;IL1B;BAX;MAPK14;TLR4;GAPDH;ACTG1;TNFRSF1A
Sphingolipid signaling pathway	7/119	0.0113926	0.0188261	0	0	3.02078	13.5174	AKT2;BCL2;AKT1;BAX;GAB2;MAPK14;TNFRSF1A
Glycolysis / Gluconeogenesis	1967-05-01	0.0120694	0.019804	0	0	3.88849	17.1758	PFKL;TPI1;PGK1;ALDOA;GAPDH
Fc epsilon RI signaling pathway	1968-05-01	0.0128143	0.0208792	0	0	3.82657	16.6731	AKT2;IL13;AKT1;GAB2;MAPK14
Staphylococcus aureus infection	1995-06-01	0.0134754	0.021804	0	0	3.25414	14.0152	IL10;SELP;ITGAM;ITGB2;ITGAL;ICAM1
Fc gamma R-mediated phagocytosis	1997-06-01	0.0148134	0.0238036	0	0	3.1823	13.4046	CDC42;RPS6KB1;AKT2;CFL1;AKT1;GAB2
Intestinal immune network for IgA production	1948-04-01	0.0166556	0.0265804	0	0	4.37662	17.9223	IL10;CXCL12;ITGA4;CXCR4
Ovarian steroidogenesis	1951-04-01	0.0203973	0.0323304	0	0	4.09664	15.9456	IGF1;PTGS2;IGF1R;INS
Glucagon signaling pathway	6/107	0.0228989	0.0356927	0	0	2.86575	10.823	PFKL;AKT2;ITPR1;SLC2A1;AKT1;FOXO1
Estrogen signaling pathway	7/137	0.0229781	0.0356927	0	0	2.60011	9.81078	HSPA8;SP1;AKT2;ITPR1;BCL2;AKT1;MMP9
Insulin signaling pathway	7/137	0.0229781	0.0356927	0	0	2.60011	9.81078	GSK3B;RPS6KB1;AKT2;EIF4EBP1;AKT1;FOXO1;INS
Protein processing in endoplasmic reticulum	8/171	0.0250001	0.0385422	0	0	2.37182	8.74936	HSPA8;HSPA5;ERP29;CUL1;BCL2;BAX;SKP1;RBX1
Circadian rhythm	2023-03-31	0.0251434	0.0385422	0	0	5.1497	18.9672	CUL1;SKP1;RBX1
Regulation of lipolysis in adipocytes	1955-04-01	0.0261318	0.0397954	0	0	3.77456	13.7568	AKT2;AKT1;PTGS2;INS
Fructose and mannose metabolism	1933-03-01	0.0296216	0.0448171	0	0	4.8059	16.9132	PFKL;TPI1;ALDOA
Endocytosis	10/252	0.0356541	0.0535961	0	0	1.99876	6.66365	SMAD2;CDC42;HSPA8;SMAD3;NEDD4;CXCR2;CXCR4;IL2RG;IGF1R;TGFBR2
GnRH secretion	1964-04-01	0.0422586	0.063117	0	0	3.2069	10.1465	AKT2;ITPR1;SPP1;AKT1
Neuroactive ligand-receptor interaction	12/341	0.0495441	0.0735273	0	0	1.76515	5.30408	GH2;GHR;GH1;PTH;CSH2;CSH1;LEP;LEPR;AGTR2;PRL;PTH1R;PRLR
Thermogenesis	9/232	0.0504134	0.0743437	0	0	1.9492	5.82322	KDM3A;RPS6KB1;COX4I1;PRDM16;COX2;PPARG;MAPK14;ACTG1;FGF21
Inflammatory mediator regulation of TRP channels	1998-05-01	0.0511508	0.0747804	0	0	2.58821	7.6947	IL1B;ITPR1;IGF1;NGF;MAPK14
Ferroptosis	1941-03-01	0.0513985	0.0747804	0	0	3.79258	11.2569	GCLC;HMOX1;GCLM
Huntington disease	11/306	0.0516723	0.0747804	0	0	1.80319	5.34257	BDNF;SP1;SIN3A;COX4I1;ITPR1;COX2;BAX;VDAC1;PPARG;SOD2;BBC3
Ubiquitin mediated proteolysis	6/140	0.0686656	0.0987598	0	0	2.15635	5.77579	NEDD4;CUL1;VHL;SKP2;SKP1;RBX1
Amyotrophic lateral sclerosis	12/364	0.0730802	0.104464	0	0	1.64784	4.31108	HSPA5;COX4I1;CAT;BCL2;COX2;BAX;VDAC1;TNFRSF1B;MAPK14;ACTG1;BCL2L1;TNFRSF1A
Spinocerebellar ataxia	6/143	0.0743933	0.105693	0	0	2.1088	5.47949	RELN;SP1;AKT2;ITPR1;AKT1;VDAC1
Cholinergic synapse	5/113	0.0830546	0.117283	0	0	2.22702	5.54141	AKT2;ITPR1;BCL2;AKT1;JAK2
Adrenergic signaling in cardiomyocytes	6/150	0.0887824	0.124616	0	0	2.00557	4.85662	MYL4;AKT2;BCL2;AKT1;AGTR2;MAPK14
Oxytocin signaling pathway	6/154	0.0976397	0.136228	0	0	1.95096	4.53886	MEF2C;CDKN1A;CCND1;ITPR1;PTGS2;ACTG1
Maturity onset diabetes of the young	2023-02-26	0.0987313	0.136931	0	0	3.99632	9.2529	HES1;INS
GnRH signaling pathway	1993-04-01	0.124006	0.170882	0	0	2.15874	4.50621	CDC42;EGR1;ITPR1;MAPK14
Long-term depression	1960-03-01	0.125037	0.170882	0	0	2.52593	5.25177	ITPR1;IGF1;IGF1R
Pentose phosphate pathway	1930-02-01	0.125411	0.170882	0	0	3.42472	7.11026	PFKL;ALDOA
cGMP-PKG signaling pathway	6/167	0.129491	0.175414	0	0	1.79223	3.66359	MEF2C;AKT2;ITPR1;AKT1;VDAC1;INS
Asthma	1931-02-01	0.132326	0.17822	0	0	3.30646	6.68726	IL10;IL13
Dopaminergic synapse	5/132	0.135322	0.181207	0	0	1.892	3.78418	GSK3B;AKT2;ITPR1;AKT1;MAPK14
Lysine degradation	1963-03-01	0.138968	0.185026	0	0	2.39926	4.73497	PRDM16;EZH1;EZH2
Cortisol synthesis and secretion	1965-03-01	0.148534	0.196639	0	0	2.32163	4.42721	SP1;ITPR1;PBX1
Aldosterone-regulated sodium reabsorption	1937-02-01	0.175377	0.230863	0	0	2.7388	4.76775	IGF1;INS
Graft-versus-host disease	1942-02-01	0.212678	0.278393	0	0	2.39583	3.70869	IFNG;IL1B
Antigen processing and presentation	1978-03-01	0.215078	0.279961	0	0	1.91794	2.9474	HSPA8;IFNG;HSPA5
B cell receptor signaling pathway	1981-03-01	0.231256	0.299349	0	0	1.84389	2.69987	GSK3B;AKT2;AKT1
Type II diabetes mellitus	1946-02-01	0.243018	0.312835	0	0	2.17758	3.08046	ADIPOQ;INS
Carbohydrate digestion and absorption	1947-02-01	0.250637	0.317827	0	0	2.12908	2.94612	AKT2;AKT1
Nucleotide excision repair	1947-02-01	0.250637	0.317827	0	0	2.12908	2.94612	CCNH;RBX1
Parkinson disease	7/249	0.250988	0.317827	0	0	1.38872	1.91969	HSPA5;COX4I1;ITPR1;COX2;BAX;VDAC1;BCL2L1
Complement and coagulation cascades	1985-03-01	0.253152	0.318835	0	0	1.75358	2.40901	ITGAM;ITGB2;CLU
Cardiac muscle contraction	1987-03-01	0.264211	0.330974	0	0	1.71165	2.27822	MYL4;COX4I1;COX2
Cholesterol metabolism	1950-02-01	0.273521	0.337198	0	0	1.99571	2.58719	VDAC1;APOE
Cysteine and methionine metabolism	1950-02-01	0.273521	0.337198	0	0	1.99571	2.58719	GCLC;GCLM
Vibrio cholerae infection	1950-02-01	0.273521	0.337198	0	0	1.99571	2.58719	TJP1;ACTG1
Endocrine and other factor-regulated calcium reabsorption	1953-02-01	0.296374	0.363448	0	0	1.87803	2.28393	PTH;PTH1R
Glutathione metabolism	1957-02-01	0.326661	0.398493	0	0	1.74109	1.94798	GCLC;GCLM
Protein export	2023-01-23	0.379149	0.457729	0	0	2.17471	2.10909	HSPA5
Renin-angiotensin system	2023-01-23	0.379149	0.457729	0	0	2.17471	2.10909	AGTR2
PPAR signaling pathway	1974-02-01	0.449938	0.540389	0	0	1.32884	1.06127	ADIPOQ;PPARG
cAMP signaling pathway	5/216	0.455449	0.543043	0	0	1.13387	0.891757	BDNF;AKT2;PTCH1;AKT1;GLI1
Thyroid hormone synthesis	1975-02-01	0.456809	0.543043	0	0	1.31057	1.02682	HSPA5;ITPR1
Glyoxylate and dicarboxylate metabolism	2023-01-30	0.463048	0.545584	0	0	1.64919	1.26975	CAT
Gastric acid secretion	1976-02-01	0.46363	0.545584	0	0	1.29279	0.99373	ITPR1;ACTG1
Galactose metabolism	2023-01-31	0.474072	0.555069	0	0	1.59413	1.18986	PFKL
RNA degradation	1979-02-01	0.483786	0.56361	0	0	1.24223	0.902002	PFKL;HSPD1
Peroxisome	1982-02-01	0.503467	0.583621	0	0	1.19547	0.820373	CAT;SOD2
Insulin secretion	1986-02-01	0.528942	0.610117	0	0	1.13831	0.724959	SLC2A1;INS
Primary immunodeficiency	1938-01-01	0.54517	0.625736	0	0	1.29208	0.783849	IL2RG
Tryptophan metabolism	1942-01-01	0.581404	0.664054	0	0	1.16578	0.632215	CAT
Retrograde endocannabinoid signaling	3/148	0.587598	0.667333	0	0	0.988478	0.525585	ITPR1;PTGS2;MAPK14
Porphyrin and chlorophyll metabolism	1943-01-01	0.590003	0.667333	0	0	1.13797	0.600423	HMOX1
Aldosterone synthesis and secretion	1998-02-01	0.5999	0.67525	0	0	0.995404	0.508644	NR4A2;ITPR1
Basal transcription factors	1945-01-01	0.606676	0.679594	0	0	1.08613	0.542804	CCNH
Proteasome	1946-01-01	0.614758	0.685352	0	0	1.06194	0.516663	IFNG
Protein digestion and absorption	2/103	0.627001	0.695673	0	0	0.945884	0.441546	COL1A1;COL4A1
Cocaine addiction	1949-01-01	0.638021	0.701221	0	0	0.995416	0.447324	BDNF
Ether lipid metabolism	1949-01-01	0.638021	0.701221	0	0	0.995416	0.447324	PAFAH1B3
Fanconi anemia pathway	1954-01-01	0.673721	0.736981	0	0	0.901278	0.35595	HES1
Serotonergic synapse	2/113	0.67689	0.736987	0	0	0.860228	0.335701	ITPR1;PTGS2
Mineral absorption	1960-01-01	0.711954	0.771559	0	0	0.809374	0.274978	HMOX1
Arachidonic acid metabolism	1961-01-01	0.717877	0.774376	0	0	0.795844	0.263788	PTGS2
Long-term potentiation	1967-01-01	0.750947	0.806316	0	0	0.723272	0.20716	ITPR1
Oxidative phosphorylation	2/133	0.760311	0.809741	0	0	0.728147	0.199533	COX4I1;COX2
Renin secretion	1969-01-01	0.761087	0.809741	0	0	0.701927	0.191631	ITPR1
Systemic lupus erythematosus	2/135	0.767536	0.81289	0	0	0.717124	0.189729	IL10;IFNG
Inositol phosphate metabolism	1973-01-01	0.780149	0.82251	0	0	0.662795	0.164553	TPI1
Bile secretion	1990-01-01	0.845625	0.887525	0	0	0.535727	0.0898304	SLC2A1
Salivary secretion	1993-01-01	0.854967	0.893306	0	0	0.518178	0.0811945	ITPR1
Circadian entrainment	1997-01-01	0.866552	0.897363	0	0	0.496485	0.0711132	ITPR1
Phosphatidylinositol signaling system	1997-01-01	0.866552	0.897363	0	0	0.496485	0.0711132	ITPR1
Pancreatic secretion	1/102	0.879743	0.906992	0	0	0.471786	0.0604475	ITPR1
Drug metabolism	1/108	0.893867	0.913469	0	0	0.445193	0.0499499	MPO
Ribosome biogenesis in eukaryotes	1/108	0.893867	0.913469	0	0	0.445193	0.0499499	SBDS
Glutamatergic synapse	1/114	0.906336	0.922167	0	0	0.421425	0.0414453	ITPR1
Vascular smooth muscle contraction	1/133	0.936963	0.949184	0	0	0.360413	0.023467	ITPR1
Spliceosome	1/150	0.955784	0.964059	0	0	0.319013	0.0144268	HSPA8
Alcoholism	1/186	0.979155	0.979155	0	0	0.256459	0.00540238	BDNF
RNA transport	1/186	0.979155	0.979155	0	0	0.256459	0.00540238	EIF4EBP1
